# Supplementary material for: A second ortho­rhom­bic polymorph of (Z)-3-(9-anthr­yl)-1-(2-thien­yl)prop-2-en-1-one
Source: Acta Crystallogr Sect E Struct Rep Online. 2010 Jan 9;66(Pt 2):o312–3. doi: 10.1107/S1600536810000061 (PMC2979950; doi:10.1107/S1600536810000061)
Supplement: Supplementary file 2 [file e-66-0o312-Isup2.hkl]

# 
# h,k,l, Fc-squared, Fo-squared, sigma(Fo-squared) and status flag 
# 
data_I
_shelx_title ' tc2sy_0m in P2(1)2(1)2(1)   (100K)' 
_shelx_refln_list_code          4 
_shelx_F_calc_maximum      111.75 
_exptl_crystal_F_000       656.00 
_reflns_d_resolution_high  0.7108 
 
loop_ 
 _symmetry_equiv_pos_as_xyz 
 'x, y, z' 
 '-x+1/2, -y, z+1/2' 
 '-x, y+1/2, -z+1/2' 
 'x+1/2, -y+1/2, -z' 
 
_cell_length_a     5.5116 
_cell_length_b    14.8497 
_cell_length_c    18.3625 
_cell_angle_alpha  90.000 
_cell_angle_beta   90.000 
_cell_angle_gamma  90.000 
 
_shelx_F_squared_multiplier     1.000 
 
loop_ 
 _refln_index_h 
 _refln_index_k 
 _refln_index_l 
 _refln_F_squared_calc 
 _refln_F_squared_meas 
 _refln_F_squared_sigma 
 _refln_observed_status 
   2   0   0      183.48      134.49      4.04 o 
   4   0   0      810.86      729.77     14.73 o 
   6   0   0       26.37       27.51      7.52 o 
   1   1   0     1627.38     1933.90     16.69 o 
   2   1   0       30.20       16.04      1.07 o 
   3   1   0      131.16      124.90      3.28 o 
   4   1   0       12.05        2.31      1.04 o 
   5   1   0      313.07      312.89      7.62 o 
   6   1   0     1521.90     1547.12     28.93 o 
   7   1   0        4.46        1.02      4.05 o 
   0   2   0        0.08        1.04      0.40 o 
   1   2   0     5344.68     5845.35     45.39 o 
   2   2   0       31.91       16.74      1.02 o 
   3   2   0      986.85     1038.88     10.76 o 
   4   2   0       51.73       69.99      3.33 o 
   5   2   0      592.92      586.67     12.21 o 
   6   2   0      336.24      336.97      9.84 o 
   7   2   0      123.41      131.76     14.91 o 
   1   3   0      399.17      289.35      3.64 o 
   2   3   0      181.16      191.91      2.83 o 
   3   3   0      302.24      254.66      4.24 o 
   4   3   0       41.13       35.99      3.84 o 
   5   3   0      328.51      317.82      7.61 o 
   6   3   0       18.72       13.31      3.58 o 
   7   3   0       37.67       23.18      9.14 o 
   0   4   0      111.78      130.12      2.58 o 
   1   4   0     2882.74     2989.88     24.23 o 
   2   4   0     4625.27     5269.55     41.92 o 
   3   4   0     1031.11     1078.23      9.94 o 
   4   4   0      320.88      284.82      5.57 o 
   5   4   0       32.04       20.42      3.48 o 
   6   4   0        1.66       -0.03      3.14 o 
   7   4   0       27.29       43.16     10.87 o 
   1   5   0     4273.06     4350.84     32.66 o 
   2   5   0       32.03       96.62      2.10 o 
   3   5   0      232.71      208.14      3.25 o 
   4   5   0      268.03      229.55      4.59 o 
   5   5   0       48.97       41.51      5.75 o 
   6   5   0      246.80      236.89     12.77 o 
   7   5   0      124.81      119.64     15.38 o 
   0   6   0       52.38       83.04      2.95 o 
   1   6   0        1.04        0.66      0.56 o 
   2   6   0       60.63      135.12      2.55 o 
   3   6   0       21.51       11.32      1.31 o 
   4   6   0       30.83       15.96      1.78 o 
   5   6   0       17.34       21.94      4.85 o 
   6   6   0      121.36      136.19     22.79 o 
   7   6   0       39.87       30.49     10.36 o 
   1   7   0      108.43       83.69      1.87 o 
   2   7   0     2038.64     2199.69     19.27 o 
   3   7   0       61.11       55.86      2.29 o 
   4   7   0      110.43       97.00      5.81 o 
   5   7   0       49.93       57.42      6.90 o 
   6   7   0      680.88      719.59     33.19 o 
   7   7   0        0.15        0.64      5.20 o 
   0   8   0       90.49       52.06      2.23 o 
   1   8   0       96.44      106.35      2.31 o 
   2   8   0       25.01       13.60      1.03 o 
   3   8   0        3.10        2.87      1.11 o 
   4   8   0      515.14      456.62     12.87 o 
   5   8   0        0.05       -0.66      2.79 o 
   6   8   0      142.42      127.95     10.56 o 
   7   8   0      101.46      132.01     13.79 o 
   1   9   0     1670.16     1570.91     13.82 o 
   2   9   0      359.69      357.18      6.29 o 
   3   9   0       62.02       79.29      3.12 o 
   4   9   0      245.48      154.07      7.43 o 
   5   9   0      106.36      109.51      9.82 o 
   6   9   0       11.25       14.29      6.31 o 
   0  10   0       29.65       32.58      2.12 o 
   1  10   0        4.16        4.87      1.00 o 
   2  10   0      423.07      438.46      6.69 o 
   3  10   0       38.21       17.92      3.14 o 
   4  10   0       11.71        2.60      2.58 o 
   5  10   0      171.59      171.16     11.09 o 
   6  10   0       14.93       15.80      5.38 o 
   1  11   0      209.53      215.49      4.22 o 
   2  11   0      234.07      255.40      5.06 o 
   3  11   0       21.04       21.46      3.55 o 
   4  11   0        0.43        6.67      3.44 o 
   5  11   0       57.63       43.02     10.03 o 
   6  11   0       56.63       45.81      9.10 o 
   0  12   0      226.42      206.77      6.17 o 
   1  12   0       25.35       23.93      1.81 o 
   2  12   0       92.17       77.69      4.34 o 
   3  12   0       18.66       23.71      3.77 o 
   4  12   0        3.52        0.96      3.12 o 
   5  12   0      183.13      181.34     11.99 o 
   6  12   0       14.32       20.07      6.85 o 
   1  13   0       13.52       12.67      1.55 o 
   2  13   0        0.53        0.06      1.61 o 
   3  13   0       24.32       20.23      3.77 o 
   4  13   0       74.32       96.00      8.91 o 
   5  13   0       20.07       37.39      6.85 o 
   6  13   0       82.11       65.59     12.15 o 
   0  14   0      588.82      546.92     16.95 o 
   1  14   0        2.60        1.04      1.69 o 
   2  14   0        3.96        4.12      2.39 o 
   3  14   0        4.47        2.95      3.63 o 
   4  14   0      240.78      238.27     24.79 o 
   5  14   0     1043.70     1073.70     32.19 o 
   1  15   0      606.07      623.60     22.93 o 
   2  15   0       29.22       21.81      4.75 o 
   3  15   0       56.67       65.37      7.34 o 
   4  15   0       23.26       24.01      5.83 o 
   5  15   0       64.75       57.22      8.48 o 
   0  16   0     1573.94     1607.54     52.17 o 
   1  16   0      660.48      628.17     28.68 o 
   2  16   0        6.94        1.41      3.95 o 
   3  16   0       29.49       32.47      6.25 o 
   4  16   0        0.02       -0.55      2.73 o 
   1  17   0      635.26      649.16     20.79 o 
   2  17   0      146.22      141.09     14.85 o 
   3  17   0       29.62       56.16     11.38 o 
   4  17   0       38.51       41.07      7.16 o 
   0  18   0      104.10      119.20     13.05 o 
   1  18   0      270.81      287.83     19.87 o 
   2  18   0       89.88      112.87     14.46 o 
   3  18   0        1.32        5.41      5.24 o 
   1  19   0      147.43      143.51     10.27 o 
   2  19   0      250.97      216.68     18.55 o 
   3  19   0        3.57        8.96      5.23 o 
   0  20   0      145.38      201.86     17.52 o 
   1  20   0      138.55      148.54     16.17 o 
   2  20   0      258.38      294.60     22.11 o 
   1   0   1       19.41       13.49      0.80 o 
   2   0   1       24.15        4.06      0.84 o 
   3   0   1      371.86      379.32      5.00 o 
   4   0   1      160.52      119.63      3.00 o 
   5   0   1     2458.01     2486.04     33.64 o 
   6   0   1       41.87       49.85      5.10 o 
   7   0   1        0.06       -1.53      2.85 o 
  -7   1   1        7.14        8.48      3.60 o 
  -6   1   1     1161.73     1165.13     48.83 o 
  -5   1   1      218.09      224.64      8.06 o 
  -4   1   1       85.51       71.60      2.57 o 
  -3   1   1      439.70      513.34      6.04 o 
  -2   1   1      804.67      734.70      6.93 o 
  -1   1   1     1915.98     1881.26     13.81 o 
   0   1   1     2309.72     1469.61     35.21 o 
   1   1   1     1927.37     1911.41     14.50 o 
   2   1   1      793.09      709.24      8.44 o 
   3   1   1      430.97      498.32      6.39 o 
   4   1   1       82.11       62.81      2.91 o 
   5   1   1      212.97      207.43      6.17 o 
   6   1   1     1161.19     1152.64     20.61 o 
   7   1   1        5.94        2.52      3.26 o 
  -7   2   1       52.97       36.71     10.10 o 
  -6   2   1       63.13       60.59      6.80 o 
  -5   2   1       16.36       13.35      2.98 o 
  -4   2   1      275.54      265.77      5.12 o 
  -3   2   1      223.05      247.76      3.88 o 
  -2   2   1      422.68      427.88      4.77 o 
  -1   2   1     2381.74     2367.42     18.92 o 
   0   2   1     1611.12     1570.40     12.82 o 
   1   2   1     2311.74     2289.33     18.80 o 
   2   2   1      423.25      420.25      4.96 o 
   3   2   1      238.17      265.95      4.64 o 
   4   2   1      282.13      264.37      5.78 o 
   5   2   1       17.76       18.85      2.94 o 
   6   2   1       64.35       60.51      4.74 o 
   7   2   1       54.11       69.52     12.06 o 
  -7   3   1      183.61      234.01     19.34 o 
  -6   3   1      141.40      142.28      7.51 o 
  -5   3   1     1031.15     1031.83     20.48 o 
  -4   3   1      160.79      173.58      4.06 o 
  -3   3   1      405.04      466.01      5.61 o 
  -2   3   1     1389.04     1420.18     12.23 o 
  -1   3   1     4118.03     4391.03     32.48 o 
   0   3   1      968.72      924.82     11.39 o 
   1   3   1     4137.28     4331.89     32.28 o 
   2   3   1     1389.39     1412.30     12.81 o 
   3   3   1      387.58      429.57      5.56 o 
   4   3   1      161.05      178.16      4.62 o 
   5   3   1     1025.72     1031.64     15.78 o 
   6   3   1      139.90      142.75      6.55 o 
   7   3   1      185.65      221.22     18.52 o 
  -7   4   1      159.97      148.43     16.64 o 
  -6   4   1       24.40       24.08      5.10 o 
  -5   4   1      136.69      133.42      6.17 o 
  -4   4   1      249.92      275.32      5.57 o 
  -3   4   1     1318.41     1341.16     11.77 o 
  -2   4   1      119.64      122.58      2.16 o 
  -1   4   1     4946.59     4753.41     35.32 o 
   0   4   1       70.84       81.07      1.57 o 
   1   4   1     4929.50     4723.55     35.08 o 
   2   4   1      122.71      118.96      2.26 o 
   3   4   1     1347.76     1364.52     11.89 o 
   4   4   1      257.46      274.70      5.81 o 
   5   4   1      134.00      134.84      4.92 o 
   6   4   1       24.10       16.43      4.79 o 
   7   4   1      157.73      153.16     16.73 o 
  -7   5   1      152.43      157.01     17.10 o 
  -6   5   1       28.83       26.86      7.42 o 
  -5   5   1      235.89      221.02     15.44 o 
  -4   5   1      989.26     1017.47     15.11 o 
  -3   5   1      575.42      576.76      5.92 o 
  -2   5   1      610.34      606.50      7.73 o 
  -1   5   1      598.01      660.89      6.38 o 
   0   5   1     1099.15     1104.47      9.44 o 
   1   5   1      595.93      663.11      6.87 o 
   2   5   1      596.16      595.07      6.33 o 
   3   5   1      582.22      577.83      6.38 o 
   4   5   1      976.13     1020.32     13.04 o 
   5   5   1      225.72      199.90     10.80 o 
   6   5   1       29.26       26.02     11.41 o 
   7   5   1      148.18      136.78     16.06 o 
  -7   6   1       21.05        3.26      6.72 o 
  -6   6   1      303.11      306.23     15.25 o 
  -5   6   1       38.68       42.02      9.33 o 
  -4   6   1      444.97      432.61      9.33 o 
  -3   6   1       77.14       77.22      1.96 o 
  -2   6   1     1208.59     1262.94     13.07 o 
  -1   6   1      355.10      389.27      4.56 o 
   0   6   1      125.86      151.46      2.47 o 
   1   6   1      353.07      391.81      4.21 o 
   2   6   1     1212.83     1273.80     11.39 o 
   3   6   1       76.49       73.81      2.42 o 
   4   6   1      431.52      418.41      6.39 o 
   5   6   1       39.11       37.91      5.96 o 
   6   6   1      304.86      308.79     14.87 o 
   7   6   1       21.45       24.64      6.30 o 
  -7   7   1       58.50       59.44     12.69 o 
  -6   7   1      138.47      138.09     10.59 o 
  -5   7   1      171.54      173.93     10.30 o 
  -4   7   1      219.59      219.36      7.91 o 
  -3   7   1       64.06       78.82      2.70 o 
  -2   7   1     1583.50     1541.82     15.58 o 
  -1   7   1       22.57       29.61      1.61 o 
   0   7   1        2.02       -0.23      0.64 o 
   1   7   1       21.85       29.54      1.21 o 
   2   7   1     1575.69     1547.46     13.56 o 
   3   7   1       65.42       79.54      2.50 o 
   4   7   1      216.45      233.05      7.02 o 
   5   7   1      174.40      167.57     10.33 o 
   6   7   1      138.42      113.45     19.30 o 
   7   7   1       57.29       88.17     10.18 o 
  -7   8   1       30.66        9.84      5.36 o 
  -6   8   1      111.26      126.99     10.91 o 
  -5   8   1       85.98       95.09      8.38 o 
  -4   8   1      511.75      501.23     16.76 o 
  -3   8   1      149.16      141.64      4.26 o 
  -2   8   1      535.60      561.51      7.55 o 
  -1   8   1      601.92      549.01      6.60 o 
   0   8   1        0.21        1.07      0.58 o 
   1   8   1      586.21      540.36      5.50 o 
   2   8   1      544.32      582.38      6.83 o 
   3   8   1      149.14      139.72      3.89 o 
   4   8   1      515.66      508.67     13.63 o 
   5   8   1       88.06       89.73      9.10 o 
   6   8   1      109.93      139.11     15.19 o 
   7   8   1       30.42       27.98      6.82 o 
  -6   9   1       44.59       48.17     18.93 o 
  -5   9   1       71.24       72.96      7.81 o 
  -4   9   1      172.67      165.65      9.73 o 
  -3   9   1      148.55      108.56      4.71 o 
  -2   9   1      414.94      424.00      6.77 o 
  -1   9   1      415.61      440.70      6.89 o 
   0   9   1        2.24       10.37      0.90 o 
   1   9   1      409.48      455.24      5.27 o 
   2   9   1      406.56      430.25      6.94 o 
   3   9   1      147.90      109.14      4.15 o 
   4   9   1      170.69      159.90     14.24 o 
   5   9   1       76.01       79.03      8.26 o 
   6   9   1       44.31       62.20     10.95 o 
  -6  10   1      106.50       90.97      9.77 o 
  -5  10   1       10.95       12.18      5.53 o 
  -4  10   1        4.14        2.95      2.44 o 
  -3  10   1      373.45      359.73     11.01 o 
  -2  10   1      293.70      312.86      5.77 o 
  -1  10   1     1240.49     1239.67     13.85 o 
   0  10   1        0.04        1.70      0.74 o 
   1  10   1     1253.78     1249.00     11.25 o 
   2  10   1      295.41      314.76      5.47 o 
   3  10   1      373.97      362.61     13.30 o 
   4  10   1        3.82        2.14      2.30 o 
   5  10   1       10.93       13.82      6.84 o 
   6  10   1      107.39      109.17     10.47 o 
  -6  11   1       86.51      106.17     10.68 o 
  -5  11   1      251.38      236.74     13.13 o 
  -4  11   1        2.36        2.93      2.44 o 
  -3  11   1       60.57       51.88      4.80 o 
  -2  11   1      213.22      209.19      5.62 o 
  -1  11   1       74.36       60.61      2.53 o 
   0  11   1      797.03      740.38      9.23 o 
   1  11   1       75.05       60.59      2.06 o 
   2  11   1      207.98      206.65      4.48 o 
   3  11   1       56.96       40.43      4.67 o 
   4  11   1        2.70        3.21      3.63 o 
   5  11   1      256.74      253.71     13.83 o 
   6  11   1       86.15       81.25      9.65 o 
  -6  12   1      470.10      546.38     22.01 o 
  -5  12   1       27.37       29.81      6.18 o 
  -4  12   1      284.83      321.66     14.53 o 
  -3  12   1       21.44       16.22      3.22 o 
  -2  12   1       17.33       18.11      2.25 o 
  -1  12   1      377.28      385.54      6.54 o 
   0  12   1      230.08      228.59      4.93 o 
   1  12   1      370.20      394.39      6.19 o 
   2  12   1       18.06       17.11      3.84 o 
   3  12   1       19.76       18.05      3.56 o 
   4  12   1      287.15      333.48     17.26 o 
   5  12   1       27.08       23.88      5.80 o 
   6  12   1      479.11      470.10     20.80 o 
  -6  13   1       21.64       29.95      7.02 o 
  -5  13   1       18.25       28.49      6.21 o 
  -4  13   1      137.78      146.71     16.70 o 
  -3  13   1      139.52      141.11     15.85 o 
  -2  13   1      460.57      442.66     10.51 o 
  -1  13   1      106.63      101.73      3.48 o 
   0  13   1     1209.04     1126.43     14.93 o 
   1  13   1      104.98       93.45      3.38 o 
   2  13   1      471.93      459.41     14.64 o 
   3  13   1      138.42      115.80      7.07 o 
   4  13   1      139.39      143.19     10.12 o 
   5  13   1       18.34       16.38     10.94 o 
   6  13   1       21.77       18.99      6.23 o 
  -5  14   1      190.10      186.05     12.69 o 
  -4  14   1      127.95      135.56     17.39 o 
  -3  14   1      148.69      146.42      9.75 o 
  -2  14   1      152.98      172.96      7.41 o 
  -1  14   1      417.85      436.12     14.87 o 
   0  14   1     3289.05     3303.32     39.56 o 
   1  14   1      413.81      434.76     12.36 o 
   2  14   1      157.28      170.66      9.48 o 
   3  14   1      152.97      149.83     10.97 o 
   4  14   1      121.36      149.58     10.91 o 
   5  14   1      192.19      201.91     32.42 o 
  -5  15   1      133.76      118.05     11.06 o 
  -4  15   1       63.75       59.69      7.89 o 
  -3  15   1      123.24      102.77     10.74 o 
  -2  15   1      125.97      121.74      8.61 o 
  -1  15   1      511.68      529.69     40.92 o 
   0  15   1       44.26       66.25      6.40 o 
   1  15   1      514.39      516.27     17.22 o 
   2  15   1      131.99      116.22      8.35 o 
   3  15   1      120.16       96.23      8.49 o 
   4  15   1       64.93       61.51      8.01 o 
   5  15   1      131.26      128.81     11.49 o 
  -4  16   1       20.15       23.23      5.85 o 
  -3  16   1      153.84      155.51     10.69 o 
  -2  16   1        3.04       -3.13      2.91 o 
  -1  16   1      138.37      147.07     20.05 o 
   0  16   1      266.47      258.89     11.95 o 
   1  16   1      146.89      137.40      8.90 o 
   2  16   1        3.07        0.96      2.45 o 
   3  16   1      156.88      167.08     12.42 o 
   4  16   1       19.87       25.11      5.95 o 
  -4  17   1       23.60       14.62      6.94 o 
  -3  17   1       18.13       33.96      8.64 o 
  -2  17   1       14.11       18.28      7.24 o 
  -1  17   1       14.09       19.53      4.63 o 
   0  17   1      410.55      386.81     15.47 o 
   1  17   1       14.14       15.14      4.41 o 
   2  17   1       12.90        8.68      5.61 o 
   3  17   1       17.96       21.53      8.08 o 
   4  17   1       23.69       25.00      6.26 o 
  -3  18   1       46.25       40.34      9.83 o 
  -2  18   1      281.39      265.79     20.10 o 
  -1  18   1      111.13      114.66     15.39 o 
   0  18   1      122.46      133.74      9.68 o 
   1  18   1      110.12      118.25     17.25 o 
   2  18   1      275.38      266.24     20.01 o 
   3  18   1       49.10       50.12     10.94 o 
  -3  19   1       67.58       87.07     13.76 o 
  -2  19   1      151.64      182.67     17.35 o 
  -1  19   1       41.24       32.03      9.06 o 
   0  19   1       99.08      139.49     10.34 o 
   1  19   1       41.08       46.98      6.91 o 
   2  19   1      142.53      159.19     16.84 o 
   3  19   1       67.61       74.38     12.67 o 
  -2  20   1      103.31      103.81     14.85 o 
  -1  20   1        5.23       12.84      6.31 o 
   0  20   1       10.97        8.65      4.50 o 
   1  20   1        4.77        6.73      6.19 o 
   2  20   1      105.54      110.78     14.81 o 
   0   0   2      547.95      656.72     15.80 o 
   1   0   2     6684.65     6531.09     50.65 o 
   2   0   2     4091.60     3997.20     45.94 o 
   3   0   2      156.65      184.49      3.27 o 
   4   0   2      695.84      659.62      8.99 o 
   5   0   2      762.13      795.58     16.70 o 
   6   0   2        0.62        2.57      2.11 o 
   7   0   2       38.94       28.76      4.91 o 
  -7   1   2       46.77       50.45      6.25 o 
  -6   1   2      117.25      120.71      8.78 o 
  -5   1   2       40.80       41.10      3.99 o 
  -4   1   2      103.20       98.53      3.10 o 
  -3   1   2      316.53      322.07      4.46 o 
  -2   1   2     1136.64     1149.37      9.90 o 
  -1   1   2     7579.12     7770.55     56.87 o 
   0   1   2     1350.28     1437.60     33.76 o 
   1   1   2     7533.63     7799.94     54.50 o 
   2   1   2     1114.98     1125.24     10.04 o 
   3   1   2      314.92      320.66      4.83 o 
   4   1   2      109.70      106.01      4.68 o 
   5   1   2       42.05       41.94      3.69 o 
   6   1   2      111.25      125.72      6.41 o 
   7   1   2       48.51       51.11      7.27 o 
  -7   2   2      400.81      394.88     29.90 o 
  -6   2   2      758.56      727.09     21.53 o 
  -5   2   2     2082.34     2015.98     32.20 o 
  -4   2   2        3.11        5.82      1.16 o 
  -3   2   2      454.92      506.84      5.98 o 
  -2   2   2      253.11      268.52      3.25 o 
  -1   2   2     6558.27     6780.73     48.06 o 
   0   2   2     2546.91     2518.18     17.86 o 
   1   2   2     6530.46     6920.27     52.89 o 
   2   2   2      243.85      254.01      3.39 o 
   3   2   2      453.72      502.64      6.42 o 
   4   2   2        2.68        6.95      1.47 o 
   5   2   2     2061.22     1980.34     25.72 o 
   6   2   2      755.73      747.43     15.64 o 
   7   2   2      399.60      406.65     24.38 o 
  -7   3   2       74.12       50.05      7.79 o 
  -6   3   2      183.61      194.85     21.61 o 
  -5   3   2      453.86      463.21     14.65 o 
  -4   3   2       59.48       69.18      2.62 o 
  -3   3   2      397.72      421.81      5.30 o 
  -2   3   2     1135.05     1240.57     10.35 o 
  -1   3   2     3860.46     3767.25     27.20 o 
   0   3   2    12291.28    12720.80    107.19 o 
   1   3   2     3908.11     3843.22     28.59 o 
   2   3   2     1147.59     1262.55     11.51 o 
   3   3   2      412.68      423.29      6.24 o 
   4   3   2       60.92       66.58      3.04 o 
   5   3   2      452.25      449.27     10.75 o 
   6   3   2      184.72      189.87      7.44 o 
   7   3   2       73.40       66.14     11.84 o 
  -7   4   2      117.43      125.59     15.44 o 
  -6   4   2       72.53       71.24      7.51 o 
  -5   4   2      303.42      327.82      9.87 o 
  -4   4   2      149.25      149.94      4.06 o 
  -3   4   2      652.28      772.20      7.61 o 
  -2   4   2      195.90      223.69      3.01 o 
  -1   4   2     1849.33     2096.12     16.54 o 
   0   4   2    11497.75    11603.60     90.27 o 
   1   4   2     1867.54     2092.59     16.45 o 
   2   4   2      188.48      213.49      3.17 o 
   3   4   2      626.43      739.06      8.19 o 
   4   4   2      153.22      143.65      4.23 o 
   5   4   2      287.82      300.94      8.64 o 
   6   4   2       70.91       80.09     10.56 o 
   7   4   2      112.14      127.35     10.86 o 
  -7   5   2      112.13       95.87     14.42 o 
  -6   5   2      293.59      297.96     29.34 o 
  -5   5   2       53.12       52.35      8.27 o 
  -4   5   2       96.80       73.07      2.43 o 
  -3   5   2      313.45      337.93      4.12 o 
  -2   5   2      733.06      823.64      7.86 o 
  -1   5   2      521.05      472.03      4.97 o 
   0   5   2     1525.81     1500.71     12.36 o 
   1   5   2      528.93      473.03      4.68 o 
   2   5   2      718.81      811.81      7.97 o 
   3   5   2      325.71      346.97      5.85 o 
   4   5   2       96.47       75.30      3.18 o 
   5   5   2       51.05       49.08      3.84 o 
   6   5   2      296.45      280.38     13.99 o 
   7   5   2      113.99      103.33     15.58 o 
  -7   6   2       58.08       55.39     12.07 o 
  -6   6   2       24.94       23.27      5.47 o 
  -5   6   2      267.13      254.99     16.71 o 
  -4   6   2      104.14       90.30      5.18 o 
  -3   6   2       39.35       58.67      1.73 o 
  -2   6   2      955.97     1041.18     11.08 o 
  -1   6   2     1126.83     1267.84     11.86 o 
   0   6   2     1780.59     1700.56     14.07 o 
   1   6   2     1134.57     1291.54     10.54 o 
   2   6   2      927.11     1022.03      9.65 o 
   3   6   2       37.58       54.93      2.20 o 
   4   6   2      105.84       89.08      3.13 o 
   5   6   2      262.22      244.22     12.21 o 
   6   6   2       24.59       24.32      5.90 o 
   7   6   2       59.46       61.19      8.75 o 
  -7   7   2       65.04       62.75     13.10 o 
  -6   7   2      427.10      470.27     29.36 o 
  -5   7   2       48.72       43.47      8.30 o 
  -4   7   2      502.99      531.95     13.26 o 
  -3   7   2      144.51      129.62      4.10 o 
  -2   7   2      543.78      576.52      7.34 o 
  -1   7   2      697.52      727.15      8.79 o 
   0   7   2       82.46      113.13      2.13 o 
   1   7   2      691.29      736.04      6.65 o 
   2   7   2      532.34      563.46      6.66 o 
   3   7   2      147.46      129.36      3.19 o 
   4   7   2      510.94      530.01      9.91 o 
   5   7   2       46.83       35.95      7.03 o 
   6   7   2      428.66      474.69     19.21 o 
   7   7   2       66.06       63.05      9.04 o 
  -7   8   2       75.04       71.29     13.82 o 
  -6   8   2       42.29       41.70      6.89 o 
  -5   8   2      283.25      256.53     17.84 o 
  -4   8   2       86.55       83.09      8.61 o 
  -3   8   2      241.08      234.02      4.70 o 
  -2   8   2      166.60      143.89      2.98 o 
  -1   8   2      437.11      550.52      6.65 o 
   0   8   2     1405.49     1275.29     10.86 o 
   1   8   2      441.52      542.51      5.79 o 
   2   8   2      160.99      136.49      3.19 o 
   3   8   2      241.50      240.12      5.95 o 
   4   8   2       83.36       77.18      4.45 o 
   5   8   2      294.84      252.56     12.83 o 
   6   8   2       41.50       38.86      8.76 o 
   7   8   2       71.28       84.71     12.08 o 
  -6   9   2       90.94       99.37      9.61 o 
  -5   9   2      173.90      157.67     10.71 o 
  -4   9   2       95.12      100.58      7.84 o 
  -3   9   2      280.35      238.29      7.05 o 
  -2   9   2       28.53       36.37      1.97 o 
  -1   9   2     1055.70     1022.22     10.68 o 
   0   9   2       55.99       52.23      1.72 o 
   1   9   2     1030.98     1006.88      9.37 o 
   2   9   2       28.88       34.22      1.71 o 
   3   9   2      282.67      235.02      6.74 o 
   4   9   2       93.05       89.32      6.91 o 
   5   9   2      177.71      159.27     10.82 o 
   6   9   2       88.19       85.70      9.43 o 
  -6  10   2      138.06      146.94     14.95 o 
  -5  10   2      176.11      183.96     11.26 o 
  -4  10   2      113.16       91.38      8.70 o 
  -3  10   2      258.95      278.21     10.24 o 
  -2  10   2        5.34        8.84      1.37 o 
  -1  10   2      320.25      322.37      5.13 o 
   0  10   2      288.75      299.01      4.54 o 
   1  10   2      316.25      319.15      5.05 o 
   2  10   2        5.28        9.08      1.38 o 
   3  10   2      262.63      275.46      9.99 o 
   4  10   2      111.27       98.79      9.39 o 
   5  10   2      177.50      207.50     13.90 o 
   6  10   2      139.84      159.74     14.37 o 
  -6  11   2       25.65       18.28      5.79 o 
  -5  11   2       82.85       86.32      8.78 o 
  -4  11   2       93.71       85.09      8.00 o 
  -3  11   2      283.53      256.53     26.93 o 
  -2  11   2      304.79      331.89     11.16 o 
  -1  11   2      124.92      120.84      3.65 o 
   0  11   2       78.71       92.83      2.29 o 
   1  11   2      134.17      136.85      2.93 o 
   2  11   2      296.75      322.84      6.74 o 
   3  11   2      271.30      248.27      9.16 o 
   4  11   2       94.27       82.59     14.96 o 
   5  11   2       85.10       91.51      9.19 o 
   6  11   2       26.31       19.15      6.89 o 
  -6  12   2      134.05      150.84     12.49 o 
  -5  12   2      107.00      107.80      9.88 o 
  -4  12   2      274.94      261.85     15.36 o 
  -3  12   2      105.32       90.03      6.26 o 
  -2  12   2      599.54      585.67     10.47 o 
  -1  12   2     1434.78     1467.51     16.13 o 
   0  12   2      393.84      343.68      5.73 o 
   1  12   2     1440.69     1459.06     15.07 o 
   2  12   2      610.65      586.54      9.64 o 
   3  12   2      108.02       94.20      8.41 o 
   4  12   2      279.85      247.67     12.94 o 
   5  12   2      111.06       97.37      9.80 o 
   6  12   2      133.16      160.12     16.21 o 
  -6  13   2      401.78      487.46     25.01 o 
  -5  13   2       83.14       85.71      9.30 o 
  -4  13   2      131.70      138.33     10.18 o 
  -3  13   2       23.51       28.47      5.24 o 
  -2  13   2      219.38      216.84      7.46 o 
  -1  13   2      284.01      293.14      6.42 o 
   0  13   2      574.94      597.88      8.99 o 
   1  13   2      284.30      302.08      7.29 o 
   2  13   2      222.26      214.08      7.09 o 
   3  13   2       23.13       32.72      4.34 o 
   4  13   2      126.34      134.97     10.42 o 
   5  13   2       81.10       79.98      9.14 o 
   6  13   2      406.82      467.66     20.99 o 
  -5  14   2      177.45      188.64     12.83 o 
  -4  14   2      150.82      160.27     10.96 o 
  -3  14   2       74.94       72.98      7.57 o 
  -2  14   2      197.37      207.88     25.76 o 
  -1  14   2       38.19       50.01      5.23 o 
   0  14   2     1221.77     1195.13     19.55 o 
   1  14   2       39.92       55.49      9.15 o 
   2  14   2      207.56      213.78      7.35 o 
   3  14   2       73.57       73.95      7.62 o 
   4  14   2      154.44      176.81     11.60 o 
   5  14   2      179.80      169.90     17.45 o 
  -5  15   2       48.68       54.47      8.56 o 
  -4  15   2       61.72       56.38      7.71 o 
  -3  15   2       80.30       70.76     10.30 o 
  -2  15   2      164.00      176.17      9.96 o 
  -1  15   2      349.48      365.48     20.58 o 
   0  15   2      218.01      239.71     11.16 o 
   1  15   2      331.78      339.14     19.21 o 
   2  15   2      165.73      150.58      8.24 o 
   3  15   2       85.72       93.29      8.41 o 
   4  15   2       60.56       55.81      7.95 o 
   5  15   2       47.31       52.15      8.13 o 
  -4  16   2       10.22        8.98      4.32 o 
  -3  16   2       38.37       44.67      6.78 o 
  -2  16   2      329.48      343.96     21.51 o 
  -1  16   2       77.86       91.43     11.81 o 
   0  16   2      142.11      119.71     15.22 o 
   1  16   2       77.53       96.04      9.33 o 
   2  16   2      330.75      308.18     13.74 o 
   3  16   2       38.54       43.40      6.73 o 
   4  16   2       10.44        8.93      4.84 o 
  -4  17   2       94.47      117.84     12.20 o 
  -3  17   2      342.83      343.37     22.99 o 
  -2  17   2       16.81       10.68      6.24 o 
  -1  17   2      688.77      693.09     31.69 o 
   0  17   2      588.99      596.89     26.03 o 
   1  17   2      687.32      713.19     40.68 o 
   2  17   2       17.21       21.77      5.15 o 
   3  17   2      338.95      349.49     23.92 o 
   4  17   2       94.52      106.47     11.18 o 
  -3  18   2       84.83       87.04     13.55 o 
  -2  18   2       26.65       36.68      9.30 o 
  -1  18   2      143.35      148.85     15.38 o 
   0  18   2       43.00       47.90      6.61 o 
   1  18   2      142.08      161.41     16.72 o 
   2  18   2       25.26       36.94      9.56 o 
   3  18   2       85.36       96.99     14.28 o 
  -3  19   2       80.59       72.12     12.69 o 
  -2  19   2       46.15       39.33      9.34 o 
  -1  19   2       13.70       10.53      6.02 o 
   0  19   2       19.77       21.37      5.23 o 
   1  19   2       13.82        9.31      4.44 o 
   2  19   2       44.80       48.18     10.73 o 
   3  19   2       82.08       70.00     12.89 o 
  -2  20   2       10.14       12.68      6.88 o 
  -1  20   2       39.36       51.45     11.09 o 
   0  20   2      144.12      187.13     11.86 o 
   1  20   2       38.25       40.54      6.99 o 
   2  20   2       10.51       17.62      8.03 o 
   1   0   3       69.53       59.76      1.38 o 
   2   0   3      464.97      437.45      4.86 o 
   3   0   3      336.78      352.26      4.51 o 
   4   0   3      122.39      124.79      3.21 o 
   5   0   3      117.07      113.92      7.13 o 
   6   0   3       33.13       42.27      5.99 o 
   7   0   3       42.71       44.93      5.62 o 
  -7   1   3      135.90      110.54     11.05 o 
  -6   1   3       84.24       68.92      7.41 o 
  -5   1   3      453.11      435.56     12.75 o 
  -4   1   3      390.15      374.28      5.77 o 
  -3   1   3      330.93      398.28      5.36 o 
  -2   1   3      740.91      705.26      6.75 o 
  -1   1   3     4240.72     4503.22     32.02 o 
   0   1   3     1653.71     1463.44     25.68 o 
   1   1   3     4202.92     4514.90     33.46 o 
   2   1   3      733.68      706.90      6.22 o 
   3   1   3      323.58      385.17      4.86 o 
   4   1   3      384.62      364.41      5.80 o 
   5   1   3      446.59      442.10     12.02 o 
   6   1   3       82.88       73.12      6.05 o 
   7   1   3      139.50      137.74      8.39 o 
  -7   2   3      114.40      122.28     10.40 o 
  -6   2   3      246.14      262.06     12.57 o 
  -5   2   3      123.53      105.22      6.99 o 
  -4   2   3      643.94      605.05      7.81 o 
  -3   2   3      795.72      790.76      8.10 o 
  -2   2   3      939.70     1020.16      8.23 o 
  -1   2   3     5646.17     6135.07     48.32 o 
   0   2   3     1649.56     1823.14     13.25 o 
   1   2   3     5744.42     6240.25     47.14 o 
   2   2   3      923.18     1007.48      9.11 o 
   3   2   3      784.83      784.36      8.16 o 
   4   2   3      643.47      608.06      7.89 o 
   5   2   3      122.55      129.42      5.63 o 
   6   2   3      251.48      244.81     15.42 o 
   7   2   3      114.80      113.53     14.26 o 
  -7   3   3       22.97       27.97      6.32 o 
  -6   3   3       21.86       17.34      6.13 o 
  -5   3   3       60.19       58.02      5.54 o 
  -4   3   3      259.88      279.93      5.10 o 
  -3   3   3     2096.07     2218.02     18.93 o 
  -2   3   3      390.88      408.23      4.43 o 
  -1   3   3     8636.49     9329.21     72.59 o 
   0   3   3    12488.59    13105.66     91.97 o 
   1   3   3     8675.51     9383.34     71.86 o 
   2   3   3      392.19      409.07      5.46 o 
   3   3   3     2124.73     2223.35     21.41 o 
   4   3   3      252.85      265.76      5.57 o 
   5   3   3       65.54       59.26      4.82 o 
   6   3   3       20.40       16.63      3.74 o 
   7   3   3       21.44       24.15      6.04 o 
  -7   4   3       61.13       59.62      8.36 o 
  -5   4   3      147.08      143.92      6.56 o 
  -4   4   3      166.68      148.14      3.60 o 
  -3   4   3      982.77      984.57      9.12 o 
  -2   4   3      289.15      308.67      3.65 o 
  -1   4   3     2012.99     1969.08     16.76 o 
   0   4   3       95.84       90.56      1.77 o 
   1   4   3     1996.64     1931.43     15.63 o 
   2   4   3      296.74      311.26      4.42 o 
   3   4   3      982.27      972.40     10.89 o 
   4   4   3      168.89      154.44      4.95 o 
   5   4   3      151.56      152.17      6.18 o 
   6   4   3      104.47      114.57      9.45 o 
   7   4   3       61.69       47.22      7.86 o 
  -7   5   3      170.65      183.11     13.17 o 
  -6   5   3      238.88      216.58     16.21 o 
  -5   5   3      198.71      203.55      9.98 o 
  -4   5   3       57.71       64.34      2.75 o 
  -3   5   3      146.77      128.88      2.46 o 
  -2   5   3      862.78      911.16      8.12 o 
  -1   5   3      800.57      842.52      9.37 o 
   0   5   3     3227.58     3155.18     25.62 o 
   1   5   3      785.92      828.40      6.96 o 
   2   5   3      839.90      882.35      8.57 o 
   3   5   3      144.67      122.71      3.48 o 
   4   5   3       54.09       56.56      2.93 o 
   5   5   3      188.41      190.37      6.88 o 
   6   5   3      235.33      208.71     12.29 o 
   7   5   3      169.74      188.88     12.83 o 
  -7   6   3       25.34       21.52      8.73 o 
  -6   6   3      549.58      571.22     27.80 o 
  -5   6   3      109.22      134.76     12.02 o 
  -4   6   3     1167.51     1084.42     25.63 o 
  -3   6   3      123.32      135.34      2.65 o 
  -2   6   3      256.53      293.24      4.06 o 
  -1   6   3     2253.93     2459.82     20.94 o 
   0   6   3      428.49      505.77      5.74 o 
   1   6   3     2262.91     2462.26     17.80 o 
   2   6   3      245.29      281.68      3.90 o 
   3   6   3      118.73      134.47      3.67 o 
   4   6   3     1178.21     1082.37     15.50 o 
   5   6   3      107.03      113.70      9.37 o 
   6   6   3      548.93      563.97     31.85 o 
   7   6   3       24.47       25.62      9.22 o 
  -7   7   3       91.47       87.06     14.17 o 
  -6   7   3       45.13       44.84      6.92 o 
  -5   7   3       93.39       89.36     10.96 o 
  -4   7   3        5.31        6.88      2.21 o 
  -3   7   3       95.59       91.11      3.04 o 
  -2   7   3     1053.81     1019.69     10.59 o 
  -1   7   3      990.48     1055.36     10.76 o 
   0   7   3     1088.99      976.60      9.27 o 
   1   7   3      983.08     1052.92      8.85 o 
   2   7   3     1039.69     1023.67     10.34 o 
   3   7   3       97.16       94.96      2.72 o 
   4   7   3        5.12        5.53      1.67 o 
   5   7   3       93.16       98.63      8.76 o 
   6   7   3       45.32       34.93      6.71 o 
   7   7   3       91.66       82.04      9.95 o 
  -7   8   3       29.14       26.16      9.90 o 
  -6   8   3       65.88       74.78      8.51 o 
  -5   8   3      140.19      142.89     12.99 o 
  -4   8   3      121.25      122.30      6.28 o 
  -3   8   3      250.02      216.66      6.65 o 
  -2   8   3       47.73       44.31      1.68 o 
  -1   8   3     2285.40     2404.82     21.18 o 
   0   8   3      183.74      182.64      3.33 o 
   1   8   3     2309.85     2420.31     18.79 o 
   2   8   3       51.87       45.96      2.11 o 
   3   8   3      255.93      227.31      5.00 o 
   4   8   3      118.27      122.53      8.09 o 
   5   8   3      139.15      123.32     12.84 o 
   6   8   3       69.78       92.48      9.63 o 
   7   8   3       28.42       26.91      6.94 o 
  -6   9   3       42.85       50.66      7.75 o 
  -5   9   3      405.17      370.31     22.09 o 
  -4   9   3       79.57       84.16      7.27 o 
  -3   9   3      588.00      577.43     13.78 o 
  -2   9   3      305.36      305.55      5.12 o 
  -1   9   3      383.06      427.77      5.87 o 
   0   9   3     1870.29     1920.52     16.63 o 
   1   9   3      384.96      423.44      5.13 o 
   2   9   3      306.01      303.93      4.69 o 
   3   9   3      584.73      599.17     11.69 o 
   4   9   3       81.20       73.35     15.26 o 
   5   9   3      402.00      380.44     16.36 o 
   6   9   3       44.31       52.28      8.17 o 
  -6  10   3       28.88       25.42      9.72 o 
  -5  10   3       35.73       39.23      9.26 o 
  -4  10   3      126.99      119.26      8.74 o 
  -3  10   3      241.26      251.81     10.81 o 
  -2  10   3      149.75      146.83      4.44 o 
  -1  10   3      876.68      825.80     10.04 o 
   0  10   3      227.29      205.46      3.72 o 
   1  10   3      871.96      802.62      8.22 o 
   2  10   3      144.79      144.88      4.20 o 
   3  10   3      236.47      266.81      7.49 o 
   4  10   3      126.59      102.65     10.45 o 
   5  10   3       34.55       24.42      5.70 o 
   6  10   3       29.25       39.46      7.50 o 
  -6  11   3      120.62      127.23     12.10 o 
  -5  11   3      576.90      586.99     30.16 o 
  -4  11   3       49.23       48.92      9.03 o 
  -3  11   3      743.17      678.47     20.76 o 
  -2  11   3      513.28      537.38      9.68 o 
  -1  11   3       22.43       22.42      1.78 o 
   0  11   3       13.96       17.65      1.53 o 
   1  11   3       21.56       21.03      1.42 o 
   2  11   3      513.95      533.24     10.92 o 
   3  11   3      748.14      698.78     16.41 o 
   4  11   3       52.12       48.34      6.60 o 
   5  11   3      571.45      563.17     21.22 o 
   6  11   3      123.34      124.74     11.48 o 
  -6  12   3       10.53        4.25      4.78 o 
  -5  12   3      225.58      230.06     13.15 o 
  -4  12   3      191.10      173.55     10.61 o 
  -3  12   3      317.08      298.49     13.25 o 
  -2  12   3      550.18      539.46     12.27 o 
  -1  12   3      336.64      334.38      6.70 o 
   0  12   3       13.11       13.30      1.77 o 
   1  12   3      346.56      326.72      6.76 o 
   2  12   3      544.31      536.54     13.45 o 
   3  12   3      315.84      302.19     10.47 o 
   4  12   3      202.32      197.02     16.66 o 
   5  12   3      230.48      233.03     13.59 o 
   6  12   3        9.38        7.23      4.91 o 
  -6  13   3       34.29       33.09     15.24 o 
  -5  13   3       80.28       53.86      7.82 o 
  -4  13   3      268.58      273.30     14.90 o 
  -3  13   3      110.01      107.67      8.38 o 
  -2  13   3      560.28      519.70     24.45 o 
  -1  13   3      915.76      947.59     12.27 o 
   0  13   3      358.21      356.34      6.10 o 
   1  13   3      922.17      945.98     14.76 o 
   2  13   3      552.86      513.95     11.58 o 
   3  13   3      111.74      105.76      6.69 o 
   4  13   3      268.00      259.56     22.44 o 
   5  13   3       79.45       73.11     13.35 o 
   6  13   3       34.44       35.22      7.19 o 
  -5  14   3       47.70       44.74      7.48 o 
  -4  14   3      385.19      418.91     17.33 o 
  -3  14   3       72.00       69.73      7.28 o 
  -2  14   3       93.48       98.33     11.29 o 
  -1  14   3       42.98       44.27      4.02 o 
   0  14   3        1.91        7.13      3.68 o 
   1  14   3       47.06       37.03      4.16 o 
   2  14   3       89.16       86.78      4.99 o 
   3  14   3       73.75       76.02      7.76 o 
   4  14   3      384.94      389.90     17.02 o 
   5  14   3       45.65       43.07      7.58 o 
  -5  15   3      259.32      264.99     15.17 o 
  -4  15   3       18.24       16.36      5.23 o 
  -3  15   3       62.71       69.74      7.47 o 
  -2  15   3       29.77       37.61      8.66 o 
  -1  15   3       21.00       22.69      4.34 o 
   0  15   3        9.92        3.82      6.26 o 
   1  15   3       20.30       21.94      4.98 o 
   2  15   3       30.06       39.42      4.57 o 
   3  15   3       58.13       57.07      7.13 o 
   4  15   3       19.58       17.61      6.47 o 
   5  15   3      258.47      273.23     15.22 o 
  -4  16   3      119.12      115.18     12.92 o 
  -3  16   3       18.19       16.90      7.35 o 
  -2  16   3       27.81       24.49      7.22 o 
  -1  16   3      644.85      649.61     20.07 o 
   0  16   3        0.57       -2.55      2.46 o 
   1  16   3      651.80      672.67     20.90 o 
   2  16   3       29.39       39.05      5.93 o 
   3  16   3       21.27       13.66      6.19 o 
   4  16   3      120.69      120.75     10.60 o 
  -4  17   3       75.97       77.87      9.24 o 
  -3  17   3       21.16       19.51      7.25 o 
  -2  17   3       63.77       51.13     10.43 o 
  -1  17   3       69.82       78.70     11.39 o 
   0  17   3        0.04       -2.48      2.79 o 
   1  17   3       70.00       89.99      8.13 o 
   2  17   3       61.60       56.41     10.68 o 
   3  17   3       18.86        7.89      5.46 o 
   4  17   3       76.90       89.71      9.63 o 
  -3  18   3      181.95      168.32     17.50 o 
  -2  18   3       62.41       54.13     10.40 o 
  -1  18   3       19.91       13.68      6.11 o 
   0  18   3       11.76        9.26      4.00 o 
   1  18   3       22.50       25.36      5.51 o 
   2  18   3       64.41       66.82     11.68 o 
   3  18   3      177.92      168.17     17.82 o 
  -3  19   3       13.44       13.43      6.20 o 
  -2  19   3        3.85        6.98      5.99 o 
  -1  19   3      232.41      228.80     18.83 o 
   0  19   3       60.57       62.50      7.59 o 
   1  19   3      227.74      215.56     12.31 o 
   2  19   3        4.76        8.20      6.17 o 
   3  19   3       14.30        9.10      5.78 o 
  -2  20   3       33.52       14.97      7.07 o 
  -1  20   3      161.20      163.15     16.96 o 
   0  20   3       34.84       34.74      8.88 o 
   1  20   3      159.69      177.08     19.66 o 
   2  20   3       35.37       25.11      8.55 o 
   0   0   4      176.58      112.46      2.47 o 
   1   0   4       70.04      108.00      1.87 o 
   2   0   4      294.06      262.39      3.35 o 
   3   0   4     1511.12     1620.69     14.28 o 
   4   0   4     1246.60     1264.55     12.46 o 
   5   0   4      471.65      465.70     12.17 o 
   6   0   4       11.88       11.31      4.06 o 
   7   0   4        0.52       -0.34      2.83 o 
  -7   1   4      154.98      165.76      9.23 o 
  -6   1   4       91.14       95.05      8.00 o 
  -5   1   4      180.97      187.14      9.53 o 
  -4   1   4      716.81      674.53      8.46 o 
  -3   1   4      344.68      399.93      5.08 o 
  -2   1   4     2617.84     2855.19     22.30 o 
  -1   1   4      344.65      387.26      4.28 o 
   0   1   4     2804.03     2976.89     27.19 o 
   1   1   4      332.27      364.80      3.80 o 
   2   1   4     2609.89     2850.76     21.16 o 
   3   1   4      335.63      384.63      5.35 o 
   4   1   4      714.11      681.56      9.03 o 
   5   1   4      178.28      179.28      7.52 o 
   6   1   4       91.88      105.37      8.55 o 
   7   1   4      155.18      173.25      9.13 o 
  -7   2   4       88.55       85.07      9.21 o 
  -6   2   4       41.97       40.52     12.06 o 
  -5   2   4      863.87      847.10     22.96 o 
  -4   2   4     1642.75     1661.33     16.07 o 
  -3   2   4      326.29      412.33      5.12 o 
  -2   2   4      451.36      477.68      4.50 o 
  -1   2   4      652.25      728.46      7.16 o 
   0   2   4      199.80      164.28      2.18 o 
   1   2   4      665.75      750.12      5.94 o 
   2   2   4      468.62      498.90      5.39 o 
   3   2   4      314.91      405.59      5.20 o 
   4   2   4     1622.33     1640.08     17.23 o 
   5   2   4      885.80      878.17     27.58 o 
   6   2   4       43.33       45.41      5.26 o 
   7   2   4       82.52       72.71     12.45 o 
  -7   3   4      123.12      106.29     13.48 o 
  -6   3   4       41.10       38.61      9.21 o 
  -5   3   4      317.07      349.97     12.18 o 
  -4   3   4      147.07      163.59      3.96 o 
  -3   3   4      804.28      788.61      8.07 o 
  -2   3   4       66.94       50.02      1.28 o 
  -1   3   4     8166.60     8344.28     61.02 o 
   0   3   4     1005.59     1073.55      8.08 o 
   1   3   4     8079.83     8247.96     57.32 o 
   2   3   4       70.77       56.26      2.10 o 
   3   3   4      821.19      805.20      9.39 o 
   4   3   4      142.42      147.17      5.32 o 
   5   3   4      321.97      318.83     11.48 o 
   6   3   4       40.48       45.22      6.12 o 
   7   3   4      122.54       95.08      9.64 o 
  -7   4   4      462.64      512.53     20.80 o 
  -6   4   4      180.14      160.22     15.12 o 
  -5   4   4      423.42      448.48     14.19 o 
  -4   4   4      107.62       99.35      3.72 o 
  -3   4   4      479.32      490.85      5.50 o 
  -2   4   4      542.82      532.68      6.55 o 
  -1   4   4     2920.26     3017.12     31.58 o 
   0   4   4      499.28      444.31      4.34 o 
   1   4   4     2899.66     3002.63     23.02 o 
   2   4   4      553.52      555.52      6.83 o 
   3   4   4      490.98      505.68      7.57 o 
   4   4   4      113.30      101.95      4.14 o 
   5   4   4      422.24      450.05     16.21 o 
   6   4   4      177.13      180.96      8.65 o 
   7   4   4      458.43      509.06     20.68 o 
  -7   5   4      111.15       98.54     10.40 o 
  -5   5   4      362.60      348.61     18.73 o 
  -4   5   4      292.35      280.79     10.14 o 
  -3   5   4      163.14      160.72      2.97 o 
  -2   5   4      335.17      377.02      5.35 o 
  -1   5   4     1686.70     1806.86     15.10 o 
   0   5   4        1.07        0.69      0.46 o 
   1   5   4     1723.05     1852.73     13.48 o 
   2   5   4      325.14      371.73      5.14 o 
   3   5   4      158.11      147.81      4.21 o 
   4   5   4      288.33      275.05      6.78 o 
   5   5   4      363.51      331.55     10.82 o 
   6   5   4      177.59      183.20     11.52 o 
   7   5   4      111.86      115.25     15.81 o 
  -7   6   4       48.25       27.15      6.31 o 
  -6   6   4      315.06      309.51     19.58 o 
  -5   6   4        4.70        0.42      3.21 o 
  -4   6   4       32.62       39.26      5.73 o 
  -3   6   4       68.34       73.62      3.14 o 
  -2   6   4     1550.22     1538.86     14.95 o 
  -1   6   4     2279.54     2383.99     19.14 o 
   0   6   4     1578.27     1450.35     12.35 o 
   1   6   4     2254.42     2333.28     17.17 o 
   2   6   4     1552.52     1542.58     15.58 o 
   3   6   4       72.56       77.00      3.85 o 
   4   6   4       29.69       35.05      3.13 o 
   5   6   4        4.86       10.48      4.12 o 
   6   6   4      315.81      326.25     25.53 o 
   7   6   4       49.64       57.12      8.71 o 
  -7   7   4      101.19       99.01     10.64 o 
  -6   7   4      156.00      164.18     14.76 o 
  -5   7   4       67.68       66.45      9.62 o 
  -4   7   4      254.70      223.66      8.43 o 
  -3   7   4      154.85      162.11      3.67 o 
  -2   7   4       90.48       76.81      2.75 o 
  -1   7   4      895.27      981.96      9.87 o 
   0   7   4      245.21      253.18      3.60 o 
   1   7   4      890.56      959.06      8.33 o 
   2   7   4       92.44       74.66      2.45 o 
   3   7   4      160.22      161.60      4.16 o 
   4   7   4      252.94      223.50      6.81 o 
   5   7   4       71.70       54.76      7.10 o 
   6   7   4      162.52      172.86     15.22 o 
   7   7   4       97.01      120.72     17.09 o 
  -7   8   4       40.72       33.40      7.43 o 
  -6   8   4      194.59      222.39     17.43 o 
  -5   8   4       29.48       50.41      9.10 o 
  -4   8   4       66.51       61.87      4.98 o 
  -3   8   4      384.36      384.69      7.86 o 
  -2   8   4      994.20      990.36     10.51 o 
  -1   8   4      244.29      265.08      5.15 o 
   0   8   4        6.01        0.08      0.65 o 
   1   8   4      253.54      275.33      4.16 o 
   2   8   4     1000.20      999.69      9.80 o 
   3   8   4      375.65      365.87      6.71 o 
   4   8   4       70.73       72.88      7.82 o 
   5   8   4       28.95       32.37      5.99 o 
   6   8   4      198.19      200.73     13.00 o 
   7   8   4       37.58       53.70      9.25 o 
  -6   9   4       19.34       28.58      6.01 o 
  -5   9   4       59.20       35.60      8.28 o 
  -4   9   4      161.79      160.59     14.44 o 
  -3   9   4      354.49      346.82     10.32 o 
  -2   9   4      110.90      155.74      3.41 o 
  -1   9   4      292.69      294.59      4.66 o 
   0   9   4     1495.02     1596.13     15.18 o 
   1   9   4      275.62      272.90      3.97 o 
   2   9   4      106.00      147.94      3.10 o 
   3   9   4      368.40      358.09     11.80 o 
   4   9   4      157.52      141.46     21.50 o 
   5   9   4       56.66       38.97      6.44 o 
   6   9   4       20.60       30.73      6.66 o 
  -6  10   4       71.30       84.93      9.39 o 
  -5  10   4       89.13       95.77     12.41 o 
  -4  10   4      139.73      164.20     13.91 o 
  -3  10   4      942.34      906.87     26.15 o 
  -2  10   4      334.67      348.75     10.73 o 
  -1  10   4      212.67      204.16      4.26 o 
   0  10   4      422.69      458.09      6.02 o 
   1  10   4      215.38      210.73      3.55 o 
   2  10   4      335.03      349.72      5.99 o 
   3  10   4      938.43      869.15     18.59 o 
   4  10   4      138.71      156.21      9.79 o 
   5  10   4       93.94      126.31     12.69 o 
   6  10   4       71.35       97.64     13.60 o 
  -6  11   4       21.50       34.44      6.89 o 
  -5  11   4       96.38      109.91     13.29 o 
  -4  11   4      292.41      293.79     18.98 o 
  -3  11   4      437.45      453.92     16.97 o 
  -2  11   4       23.86       17.93      2.34 o 
  -1  11   4      591.86      548.52      7.91 o 
   0  11   4      540.69      524.92      7.20 o 
   1  11   4      580.78      535.60      6.83 o 
   2  11   4       26.64       14.05      3.16 o 
   3  11   4      438.59      471.54     11.90 o 
   4  11   4      285.26      285.07     28.73 o 
   5  11   4       93.16       88.76     11.42 o 
   6  11   4       22.96       30.19      6.91 o 
  -6  12   4       10.81       18.37      5.67 o 
  -5  12   4      242.02      249.33     13.64 o 
  -4  12   4       26.73       18.90      6.85 o 
  -3  12   4      529.63      499.95     24.93 o 
  -2  12   4      323.85      325.46     14.83 o 
  -1  12   4      119.70      107.48      3.78 o 
   0  12   4      354.89      340.16      5.73 o 
   1  12   4      118.57      103.94      4.09 o 
   2  12   4      311.32      308.13      8.50 o 
   3  12   4      535.80      528.71     14.21 o 
   4  12   4       29.15       28.21      5.60 o 
   5  12   4      243.00      220.09     20.26 o 
   6  12   4       10.81        7.06      4.99 o 
  -5  13   4       79.90       67.94     10.06 o 
  -4  13   4       66.96       70.16     10.99 o 
  -3  13   4       36.57       29.33      7.63 o 
  -2  13   4       34.26       31.70      4.50 o 
  -1  13   4      140.60      137.01      4.23 o 
   0  13   4       17.33       23.29      2.21 o 
   1  13   4      139.91      139.06      6.90 o 
   2  13   4       32.73       35.30      4.93 o 
   3  13   4       38.50       37.43      6.05 o 
   4  13   4       73.57       78.39     13.02 o 
   5  13   4       83.58       81.05     14.83 o 
  -5  14   4      209.68      226.51     13.71 o 
  -4  14   4      229.46      217.10     12.50 o 
  -3  14   4      144.46      139.02      9.42 o 
  -2  14   4      223.87      239.86     16.82 o 
  -1  14   4      227.62      247.44      9.27 o 
   0  14   4      209.59      223.10      7.15 o 
   1  14   4      226.50      247.05     11.19 o 
   2  14   4      221.90      238.26      9.08 o 
   3  14   4      139.83      136.99     11.37 o 
   4  14   4      223.79      216.54     12.70 o 
   5  14   4      210.76      192.58     13.49 o 
  -5  15   4       86.06       84.15     10.91 o 
  -4  15   4      248.11      270.58     14.15 o 
  -3  15   4      292.40      318.35     17.38 o 
  -2  15   4       80.28       71.62     10.65 o 
  -1  15   4      143.77      137.62     14.74 o 
   0  15   4       39.14       27.36     10.70 o 
   1  15   4      142.41      153.96      9.29 o 
   2  15   4       82.59       91.39      7.66 o 
   3  15   4      287.84      296.70     13.93 o 
   4  15   4      250.30      263.90     14.24 o 
   5  15   4       88.09       92.48     10.57 o 
  -4  16   4      118.83      129.44     10.74 o 
  -3  16   4       29.53       24.96      5.42 o 
  -2  16   4       18.54       11.78      6.00 o 
  -1  16   4      333.93      332.52     20.75 o 
   0  16   4        1.91       -0.94      2.70 o 
   1  16   4      335.63      336.60     14.27 o 
   2  16   4       17.87       19.08      6.51 o 
   3  16   4       32.69       26.74      5.58 o 
   4  16   4      116.47      136.35     11.08 o 
  -4  17   4       84.65       88.05     15.23 o 
  -3  17   4       37.23       40.05      9.66 o 
  -2  17   4      265.20      227.07     18.19 o 
  -1  17   4      163.00      173.41     15.25 o 
   0  17   4       19.04       24.96     14.49 o 
   1  17   4      152.52      157.03     13.84 o 
   2  17   4      271.74      269.68     19.86 o 
   3  17   4       38.80       53.29     11.20 o 
   4  17   4       87.23       78.64      9.22 o 
  -3  18   4      101.12       78.77     13.02 o 
  -2  18   4      156.46      131.64     14.68 o 
  -1  18   4      221.14      220.82     17.58 o 
   0  18   4      260.24      281.00     13.57 o 
   1  18   4      215.69      206.38     11.71 o 
   2  18   4      153.93      158.94     16.39 o 
   3  18   4       96.94       92.80     14.47 o 
  -2  19   4       74.08       75.38     12.14 o 
  -1  19   4      211.04      208.10     17.82 o 
   0  19   4       46.11       47.85      6.92 o 
   1  19   4      209.08      211.79     12.30 o 
   2  19   4       71.05       86.36     13.41 o 
  -1  20   4      104.02       90.12     13.94 o 
   0  20   4        0.32        9.80      6.92 o 
   1  20   4      105.84      101.64     23.50 o 
   1   0   5      114.41      137.75      2.07 o 
   2   0   5      791.82      894.44      9.47 o 
   3   0   5     1467.50     1535.78     12.98 o 
   4   0   5     1725.54     1877.24     16.90 o 
   5   0   5       67.18       53.85      4.55 o 
   6   0   5       41.66       37.05      5.82 o 
   7   0   5       30.98       34.94      7.07 o 
  -7   1   5       20.63       27.50      5.93 o 
  -6   1   5       18.34       25.52      5.22 o 
  -5   1   5      480.26      461.99     15.47 o 
  -4   1   5      342.74      343.07      5.57 o 
  -3   1   5      773.67      776.37      7.28 o 
  -2   1   5     1440.11     1357.30     12.11 o 
  -1   1   5      519.53      582.92      6.40 o 
   0   1   5     2465.31     2197.82     20.72 o 
   1   1   5      504.37      554.92      6.73 o 
   2   1   5     1420.76     1356.49     11.67 o 
   3   1   5      776.02      763.16      8.54 o 
   4   1   5      330.92      333.01      5.47 o 
   5   1   5      485.47      478.91     12.60 o 
   6   1   5       19.12       20.61      4.82 o 
   7   1   5       20.39       19.01      4.44 o 
  -7   2   5       37.71       34.03      9.38 o 
  -6   2   5       32.63       27.02      6.75 o 
  -5   2   5       54.23       61.67      6.03 o 
  -4   2   5      240.38      248.12      4.65 o 
  -3   2   5      487.40      473.24      5.18 o 
  -2   2   5      157.83      168.39      3.41 o 
  -1   2   5     2855.16     2980.17     22.81 o 
   0   2   5       91.86      101.85      4.11 o 
   1   2   5     2812.87     2932.30     22.49 o 
   2   2   5      165.60      173.88      3.29 o 
   3   2   5      499.35      480.13      6.03 o 
   4   2   5      251.39      257.49      6.00 o 
   5   2   5       51.24       50.91      4.62 o 
   6   2   5       32.98       28.88      4.56 o 
   7   2   5       37.24       26.35      5.42 o 
  -7   3   5      120.66      115.56     15.20 o 
  -6   3   5       25.06       33.55      8.27 o 
  -5   3   5      406.98      380.13     12.19 o 
  -4   3   5      970.12      955.62     11.50 o 
  -3   3   5      448.27      377.85      4.44 o 
  -2   3   5     1099.33     1323.28     10.43 o 
  -1   3   5     1692.91     1723.76     14.21 o 
   0   3   5      104.85       96.06      1.90 o 
   1   3   5     1678.85     1710.07     13.18 o 
   2   3   5     1095.55     1320.70     11.95 o 
   3   3   5      460.24      387.27      7.54 o 
   4   3   5      987.81      961.00     15.87 o 
   5   3   5      409.85      369.57     23.66 o 
   6   3   5       26.28       35.69      4.82 o 
   7   3   5      121.87      133.22     11.26 o 
  -7   4   5      252.51      243.47     20.26 o 
  -6   4   5        9.00        7.65      5.70 o 
  -5   4   5       64.23       64.63      4.87 o 
  -4   4   5       38.04       25.53      3.04 o 
  -3   4   5     1142.34     1114.02     10.17 o 
  -2   4   5     2375.42     2597.47     22.94 o 
  -1   4   5      811.43      778.40      7.60 o 
   0   4   5       25.29       14.41      0.81 o 
   1   4   5      827.70      792.14      7.31 o 
   2   4   5     2370.44     2604.70     22.08 o 
   3   4   5     1151.31     1126.76     14.96 o 
   4   4   5       41.34       26.77      2.85 o 
   5   4   5       61.18       59.75      5.19 o 
   6   4   5        9.76        5.72      2.81 o 
   7   4   5      254.96      250.05     18.55 o 
  -7   5   5       49.32       42.45     11.15 o 
  -6   5   5       57.52       58.82     11.07 o 
  -5   5   5      133.29      126.46     11.32 o 
  -4   5   5      352.94      371.45      9.60 o 
  -3   5   5      239.24      239.28      3.47 o 
  -2   5   5      142.44      169.13      4.22 o 
  -1   5   5      184.66      158.29      2.77 o 
   0   5   5     2850.34     3493.73     24.26 o 
   1   5   5      188.06      158.39      2.44 o 
   2   5   5      132.44      159.44      2.90 o 
   3   5   5      240.11      235.79      5.24 o 
   4   5   5      341.52      348.90      7.87 o 
   5   5   5      141.37      134.85      7.11 o 
   6   5   5       60.30       57.27      7.83 o 
   7   5   5       51.07       48.61      8.37 o 
  -7   6   5       29.52       23.92      5.99 o 
  -6   6   5      106.38      109.42     14.25 o 
  -5   6   5      257.68      258.72     16.58 o 
  -4   6   5     1021.68     1010.19     20.45 o 
  -3   6   5      182.29      184.58      4.57 o 
  -2   6   5       28.81       15.74      1.48 o 
  -1   6   5      976.67     1147.93      9.92 o 
   0   6   5      355.14      331.63      4.45 o 
   1   6   5      969.77     1137.46      8.66 o 
   2   6   5       29.63       20.81      1.77 o 
   3   6   5      177.78      181.39      4.39 o 
   4   6   5     1030.51      982.42     16.90 o 
   5   6   5      255.17      281.07     10.07 o 
   6   6   5      110.59      111.38     26.76 o 
   7   6   5       27.15       20.14      6.33 o 
  -7   7   5       16.29       21.12      5.88 o 
  -6   7   5       40.69       36.35     10.72 o 
  -5   7   5       29.18       24.54      6.58 o 
  -4   7   5       28.12       26.57      4.25 o 
  -3   7   5      155.89      172.38      4.61 o 
  -2   7   5     1692.66     1676.85     18.97 o 
  -1   7   5     1954.86     2038.27     17.34 o 
   0   7   5     1083.48     1052.85      9.30 o 
   1   7   5     1971.14     2062.81     14.55 o 
   2   7   5     1704.53     1672.16     15.90 o 
   3   7   5      162.27      175.74      4.42 o 
   4   7   5       30.96       27.72      3.53 o 
   5   7   5       27.63       22.93      5.37 o 
   6   7   5       39.79       33.26      6.72 o 
   7   7   5       16.27       18.06      5.99 o 
  -7   8   5      165.70      161.05     13.25 o 
  -6   8   5      288.34      318.21     20.54 o 
  -5   8   5       43.96       48.16      8.80 o 
  -4   8   5      231.19      238.40     10.23 o 
  -3   8   5      464.88      437.74      7.96 o 
  -2   8   5       12.95       11.49      1.30 o 
  -1   8   5      950.00      910.99      9.17 o 
   0   8   5      955.67     1031.75     10.44 o 
   1   8   5      951.39      897.70      7.90 o 
   2   8   5       12.13        8.94      1.22 o 
   3   8   5      469.86      429.56      8.22 o 
   4   8   5      232.70      232.51     11.73 o 
   5   8   5       42.11       50.06      7.01 o 
   6   8   5      287.10      267.57     14.93 o 
   7   8   5      167.47      172.58     13.55 o 
  -6   9   5       99.79      109.11     13.25 o 
  -5   9   5       72.79       67.78     10.45 o 
  -4   9   5      129.59      131.11     12.23 o 
  -3   9   5      518.60      550.42     11.94 o 
  -2   9   5     2077.80     2112.01     23.13 o 
  -1   9   5      741.46      782.39     10.92 o 
   0   9   5       83.30      116.57      2.77 o 
   1   9   5      753.07      800.30      7.98 o 
   2   9   5     2072.34     2096.34     20.99 o 
   3   9   5      511.37      526.79      9.51 o 
   4   9   5      134.59      127.64     24.53 o 
   5   9   5       65.47       77.56      8.36 o 
   6   9   5      100.94       93.80      9.97 o 
  -6  10   5      121.74      136.65     15.04 o 
  -5  10   5       33.20       16.88      6.66 o 
  -4  10   5      298.47      314.82     19.19 o 
  -3  10   5      206.37      209.97      8.22 o 
  -2  10   5     1020.40     1037.26     15.53 o 
  -1  10   5      379.79      407.83      6.41 o 
   0  10   5       51.75       36.67      2.25 o 
   1  10   5      403.66      424.34      5.38 o 
   2  10   5     1005.51     1022.39     13.37 o 
   3  10   5      205.88      211.95      6.94 o 
   4  10   5      299.86      297.86     14.59 o 
   5  10   5       32.73       31.93      6.38 o 
   6  10   5      120.76      128.33     11.46 o 
  -6  11   5       17.15        9.99      4.70 o 
  -5  11   5      140.13      154.43     15.34 o 
  -4  11   5      702.63      696.15     31.19 o 
  -3  11   5      459.18      475.58     22.66 o 
  -2  11   5      806.09      773.90     13.05 o 
  -1  11   5      417.98      446.86      8.64 o 
   0  11   5      455.96      477.66      6.53 o 
   1  11   5      419.14      445.55      6.71 o 
   2  11   5      806.78      778.81     14.33 o 
   3  11   5      462.15      457.61     12.97 o 
   4  11   5      699.31      714.45     22.74 o 
   5  11   5      139.41      140.25     11.12 o 
   6  11   5       16.38       11.47      5.24 o 
  -6  12   5       40.70       41.32      7.27 o 
  -5  12   5      115.12       89.40     12.74 o 
  -4  12   5      267.56      271.30     18.54 o 
  -3  12   5       25.20       20.85      6.76 o 
  -2  12   5      717.68      694.40     14.19 o 
  -1  12   5        6.12        7.80      1.57 o 
   0  12   5       57.60       58.33      2.49 o 
   1  12   5        7.39        8.92      1.71 o 
   2  12   5      732.37      724.75     14.03 o 
   3  12   5       25.41       23.29      4.90 o 
   4  12   5      256.87      248.94     13.21 o 
   5  12   5      115.01       92.66      9.69 o 
   6  12   5       42.16       56.27      8.89 o 
  -5  13   5        3.06        1.14      3.64 o 
  -4  13   5       54.02       43.50      9.50 o 
  -3  13   5       77.37       73.66     10.60 o 
  -2  13   5      137.38      133.87      8.70 o 
  -1  13   5        8.87       12.60      2.04 o 
   0  13   5      986.43      971.35     15.24 o 
   1  13   5        8.21       11.42      2.17 o 
   2  13   5      135.58      140.09      6.78 o 
   3  13   5       75.01       85.17      7.92 o 
   4  13   5       53.54       60.67      7.74 o 
   5  13   5        2.94        1.48      3.97 o 
  -5  14   5        4.22        8.26      4.88 o 
  -4  14   5      200.09      180.16     16.31 o 
  -3  14   5      288.27      248.69     18.13 o 
  -2  14   5      140.17      132.96     12.50 o 
  -1  14   5        0.14        0.85      1.66 o 
   0  14   5      126.77      127.22      6.25 o 
   1  14   5        0.15       -1.44      1.81 o 
   2  14   5      136.67      122.43      6.63 o 
   3  14   5      279.40      277.03     13.60 o 
   4  14   5      193.19      177.26     11.89 o 
   5  14   5        3.66       -0.53      4.39 o 
  -5  15   5      145.64      160.14     24.21 o 
  -4  15   5        3.46        7.82      4.03 o 
  -3  15   5      189.14      180.97     15.82 o 
  -2  15   5       55.28       52.46      9.38 o 
  -1  15   5       47.46       53.46     12.95 o 
   0  15   5       69.57       71.93      6.82 o 
   1  15   5       45.44       52.71     12.00 o 
   2  15   5       54.91       55.08      6.38 o 
   3  15   5      191.82      187.00     21.76 o 
   4  15   5        3.58        2.45      3.70 o 
   5  15   5      143.40      139.59     11.94 o 
  -4  16   5      157.12      142.82     11.26 o 
  -3  16   5      486.87      509.44     19.07 o 
  -2  16   5       12.23       19.22      6.88 o 
  -1  16   5      125.47      108.58     12.39 o 
   0  16   5      190.14      224.93     11.48 o 
   1  16   5      119.98      111.05     11.25 o 
   2  16   5       11.45        3.36      5.25 o 
   3  16   5      483.88      515.19     19.45 o 
   4  16   5      159.16      172.89     12.31 o 
  -4  17   5       44.31       64.87     13.04 o 
  -3  17   5       56.26       78.40     12.45 o 
  -2  17   5       89.96       84.33     12.33 o 
  -1  17   5       69.69       78.93     11.54 o 
   0  17   5      248.28      267.61     12.85 o 
   1  17   5       67.01       72.42      7.68 o 
   2  17   5       92.82       98.61     13.18 o 
   3  17   5       58.96       60.24     12.06 o 
   4  17   5       46.93       55.84      8.04 o 
  -3  18   5       30.60       29.66      8.49 o 
  -2  18   5      152.80      133.85     15.28 o 
  -1  18   5      278.20      247.21     18.68 o 
   0  18   5       25.05       39.05     10.30 o 
   1  18   5      274.52      271.90     19.21 o 
   2  18   5      148.34      148.15     16.28 o 
   3  18   5       29.01       19.99      8.80 o 
  -2  19   5      171.99      155.21     16.59 o 
  -1  19   5       37.47       44.31     10.08 o 
   0  19   5       34.11       36.84      9.12 o 
   1  19   5       39.83       42.63     11.90 o 
   2  19   5      180.46      167.47     17.31 o 
  -1  20   5       58.62       55.69     11.60 o 
   0  20   5        4.25       12.41      7.13 o 
   1  20   5       59.32       48.13      7.53 o 
   0   0   6     2105.39     1808.09     21.53 o 
   1   0   6      656.02      610.67      6.57 o 
   2   0   6       22.08        4.06      0.70 o 
   3   0   6       18.93       34.22      1.41 o 
   4   0   6      175.29      203.00      4.16 o 
   5   0   6        0.01        1.74      2.75 o 
   6   0   6       27.57       26.61      5.21 o 
   7   0   6       54.62       58.81      7.71 o 
  -7   1   6       97.30      104.72      9.44 o 
  -6   1   6       39.53       46.50     14.54 o 
  -5   1   6      267.94      268.68     12.74 o 
  -4   1   6      668.18      677.40      8.55 o 
  -3   1   6      239.71      220.22      3.36 o 
  -2   1   6      228.75      237.83      5.35 o 
  -1   1   6      129.73      135.22      2.28 o 
   0   1   6     1331.68     1236.33     12.67 o 
   1   1   6      130.30      135.35      2.43 o 
   2   1   6      222.38      233.25      3.12 o 
   3   1   6      240.60      219.74      3.78 o 
   4   1   6      657.98      679.45     10.47 o 
   5   1   6      263.80      251.56      8.80 o 
   6   1   6       39.06       40.20      7.81 o 
   7   1   6       96.30      113.01     10.02 o 
  -7   2   6       66.03       62.88     12.35 o 
  -6   2   6       52.20       49.93      6.38 o 
  -5   2   6      246.41      216.41     10.22 o 
  -4   2   6      251.46      264.67      5.11 o 
  -3   2   6      666.78      601.68      6.33 o 
  -2   2   6     3087.66     3277.71     30.80 o 
  -1   2   6      160.33      155.99      2.31 o 
   0   2   6      408.77      334.52      4.33 o 
   1   2   6      165.19      160.08      2.52 o 
   2   2   6     3069.80     3293.22     25.55 o 
   3   2   6      675.50      605.15      6.68 o 
   4   2   6      262.58      257.54      6.07 o 
   5   2   6      247.80      222.90      8.35 o 
   6   2   6       51.52       68.56      7.15 o 
   7   2   6       66.21       65.71      6.76 o 
  -7   3   6       86.76       96.22     14.02 o 
  -6   3   6       12.14        3.79      4.96 o 
  -5   3   6        2.32        2.56      2.67 o 
  -4   3   6      779.20      740.37     13.39 o 
  -3   3   6      968.12      899.32      8.56 o 
  -2   3   6     1640.68     1694.88     13.83 o 
  -1   3   6     1496.53     1497.94     12.01 o 
   0   3   6     1581.77     1523.20     12.59 o 
   1   3   6     1492.18     1494.91     13.15 o 
   2   3   6     1633.75     1720.21     13.52 o 
   3   3   6      983.10      911.56     12.75 o 
   4   3   6      787.81      745.99     13.46 o 
   5   3   6        2.33        8.02      3.82 o 
   6   3   6       12.04        8.01      3.68 o 
   7   3   6       85.26       79.78      9.40 o 
  -7   4   6        8.91        9.86      7.24 o 
  -6   4   6      546.70      500.68     27.78 o 
  -5   4   6      211.34      206.21     12.08 o 
  -4   4   6      243.61      235.56      6.83 o 
  -3   4   6      275.95      273.80      3.69 o 
  -2   4   6     1818.72     1989.81     18.53 o 
  -1   4   6       15.43       22.52      1.18 o 
   0   4   6      254.13      236.72      3.05 o 
   1   4   6       13.76       19.94      0.91 o 
   2   4   6     1795.63     2013.78     16.63 o 
   3   4   6      276.56      285.11      9.22 o 
   4   4   6      247.33      235.61      6.92 o 
   5   4   6      214.03      221.19     15.78 o 
   6   4   6      550.85      529.58     15.51 o 
   7   4   6       11.03        8.09      5.19 o 
  -7   5   6      117.29       91.15     14.30 o 
  -6   5   6       56.70       62.41     11.30 o 
  -5   5   6       18.70       16.39      4.12 o 
  -4   5   6     1318.07     1288.77     23.94 o 
  -3   5   6       33.55       28.91      1.76 o 
  -2   5   6     1803.58     1958.43     18.48 o 
  -1   5   6     1629.98     1673.47     14.49 o 
   0   5   6      596.33      573.51      5.43 o 
   1   5   6     1605.96     1688.59     13.91 o 
   2   5   6     1779.69     1963.49     17.33 o 
   3   5   6       35.84       32.13      2.12 o 
   4   5   6     1318.09     1243.46     19.55 o 
   5   5   6       21.10       14.16      4.30 o 
   6   5   6       52.71       70.27      8.47 o 
   7   5   6      112.98      110.36     10.78 o 
  -7   6   6       20.10       23.44      8.43 o 
  -6   6   6       68.51       70.20     11.91 o 
  -5   6   6       15.38       19.52      4.40 o 
  -4   6   6      892.34      922.44     19.50 o 
  -3   6   6      354.98      375.02      8.14 o 
  -2   6   6     1413.78     1464.69     14.97 o 
  -1   6   6     2050.75     2094.22     17.83 o 
   0   6   6     1637.76     2086.57     15.54 o 
   1   6   6     2040.31     2055.21     14.57 o 
   2   6   6     1432.41     1497.76     13.22 o 
   3   6   6      364.57      384.77      7.32 o 
   4   6   6      901.83      903.15     16.17 o 
   5   6   6       15.86       21.67      3.74 o 
   6   6   6       69.11       56.31      8.09 o 
   7   6   6       19.50       11.73      5.46 o 
  -7   7   6       26.77       15.81      7.47 o 
  -6   7   6      108.06       88.06     13.57 o 
  -5   7   6      109.06      129.82      9.14 o 
  -4   7   6      197.29      186.35      8.38 o 
  -3   7   6       97.29       87.66      5.25 o 
  -2   7   6      550.39      553.23      7.54 o 
  -1   7   6      220.38      241.56      6.05 o 
   0   7   6      100.76      112.15      2.17 o 
   1   7   6      223.69      251.94      3.03 o 
   2   7   6      550.36      535.07      6.99 o 
   3   7   6      101.89       90.26      3.38 o 
   4   7   6      196.00      168.24      8.95 o 
   5   7   6      108.32      122.28      9.74 o 
   6   7   6      101.79       95.33     13.74 o 
   7   7   6       26.84       26.45      8.71 o 
  -6   8   6        6.75        5.40      5.68 o 
  -5   8   6       36.43       40.97      8.20 o 
  -4   8   6      699.25      690.73     16.82 o 
  -3   8   6       75.73       69.52      3.88 o 
  -2   8   6       76.55       81.41      3.33 o 
  -1   8   6       83.98       75.68      2.21 o 
   0   8   6       13.82       11.27      0.98 o 
   1   8   6       88.75       83.73      1.67 o 
   2   8   6       77.71       86.40      2.68 o 
   3   8   6       77.03       71.22      3.40 o 
   4   8   6      703.02      691.70     21.35 o 
   5   8   6       33.99       26.35      5.63 o 
   6   8   6        6.57        6.34      4.78 o 
  -6   9   6      217.51      204.03     12.51 o 
  -5   9   6       68.01       46.77      9.06 o 
  -4   9   6       74.36       83.41     10.35 o 
  -3   9   6      491.00      463.74     12.45 o 
  -2   9   6      225.40      176.48      5.40 o 
  -1   9   6      328.54      306.09      4.85 o 
   0   9   6      221.56      272.32      5.04 o 
   1   9   6      340.27      309.63      4.07 o 
   2   9   6      235.27      187.87      4.65 o 
   3   9   6      479.50      456.11      8.78 o 
   4   9   6       78.33       88.97      8.22 o 
   5   9   6       66.72       68.36     11.74 o 
   6   9   6      217.52      215.68     13.64 o 
  -6  10   6       11.27       11.08      4.99 o 
  -5  10   6      531.77      555.64     27.72 o 
  -4  10   6      163.33      154.71     13.36 o 
  -3  10   6      269.97      249.36      8.03 o 
  -2  10   6      311.71      308.07     10.05 o 
  -1  10   6      266.95      293.75      5.49 o 
   0  10   6      287.13      316.54      5.00 o 
   1  10   6      264.74      287.17      4.41 o 
   2  10   6      303.64      301.94      6.74 o 
   3  10   6      259.21      254.87      9.17 o 
   4  10   6      157.23      146.64      7.65 o 
   5  10   6      533.42      548.37     20.79 o 
   6  10   6       13.03       16.33      5.61 o 
  -6  11   6       44.47       43.63      7.36 o 
  -5  11   6      107.60      113.22     13.24 o 
  -4  11   6      176.74      164.10     14.08 o 
  -3  11   6      108.48      101.82      6.27 o 
  -2  11   6      367.70      357.43      8.30 o 
  -1  11   6      167.00      173.96      4.32 o 
   0  11   6      579.16      605.92      8.48 o 
   1  11   6      177.03      176.20      4.37 o 
   2  11   6      366.16      355.76      7.61 o 
   3  11   6      108.61      112.96      6.52 o 
   4  11   6      183.60      162.35     10.47 o 
   5  11   6      109.43      113.12     10.13 o 
   6  11   6       44.77       42.31      7.76 o 
  -6  12   6       16.56       15.83      4.39 o 
  -5  12   6      166.75      159.08     15.39 o 
  -4  12   6       67.39       67.03     10.36 o 
  -3  12   6       27.68       28.55      7.39 o 
  -2  12   6     1130.61     1084.31     21.66 o 
  -1  12   6       18.30       22.42      1.98 o 
   0  12   6      420.62      409.99      9.72 o 
   1  12   6       16.51       15.60      2.12 o 
   2  12   6     1131.79     1065.98     18.30 o 
   3  12   6       25.69       31.71      8.69 o 
   4  12   6       65.25       76.46      8.26 o 
   5  12   6      167.29      178.51     12.30 o 
   6  12   6       16.06        8.31      5.10 o 
  -5  13   6      173.34      196.89     17.40 o 
  -4  13   6      245.56      279.20     19.43 o 
  -3  13   6      149.18      119.34     12.64 o 
  -2  13   6       22.69       29.95      5.09 o 
  -1  13   6      177.91      174.22      6.04 o 
   0  13   6       26.35       25.83      3.34 o 
   1  13   6      177.64      169.33      6.04 o 
   2  13   6       23.71       24.91      3.64 o 
   3  13   6      148.60      141.74      9.63 o 
   4  13   6      245.93      254.63     13.51 o 
   5  13   6      174.12      166.58     12.44 o 
  -5  14   6       55.79       41.62      7.50 o 
  -4  14   6       34.32       57.19     10.31 o 
  -3  14   6      387.15      361.11     22.21 o 
  -2  14   6      528.09      487.71     17.44 o 
  -1  14   6      110.09      123.19     11.92 o 
   0  14   6      275.13      239.60      8.99 o 
   1  14   6      108.47      116.34      6.39 o 
   2  14   6      513.23      492.81     13.53 o 
   3  14   6      384.19      388.22     15.80 o 
   4  14   6       34.46       46.92      7.21 o 
   5  14   6       55.74       67.77      9.60 o 
  -5  15   6        5.18        8.45      3.86 o 
  -4  15   6        3.26        6.86      5.65 o 
  -3  15   6       81.68       66.90     10.98 o 
  -2  15   6      240.50      216.52     16.67 o 
  -1  15   6       31.79       31.67      5.25 o 
   0  15   6      131.12      118.20      8.00 o 
   1  15   6       35.42       34.78      5.61 o 
   2  15   6      234.89      246.93     19.56 o 
   3  15   6       84.53       75.34      7.92 o 
   4  15   6        4.06        7.08      4.60 o 
   5  15   6        4.90       10.19      4.46 o 
  -4  16   6       35.33       39.10      7.94 o 
  -3  16   6      397.28      396.92     30.28 o 
  -2  16   6       90.84       88.46     12.19 o 
  -1  16   6      160.25      152.94     18.94 o 
   0  16   6      184.21      173.28     10.11 o 
   1  16   6      162.74      149.56      9.67 o 
   2  16   6       93.55      103.60     13.15 o 
   3  16   6      396.05      397.00     20.23 o 
   4  16   6       37.94       42.38      7.41 o 
  -4  17   6        4.94        0.68      3.01 o 
  -3  17   6      117.57      106.73     14.06 o 
  -2  17   6       61.37       62.20     11.33 o 
  -1  17   6      140.42      157.79     15.03 o 
   0  17   6        0.03        0.28      2.81 o 
   1  17   6      138.50      129.53      9.81 o 
   2  17   6       58.87       71.91     12.01 o 
   3  17   6      120.24      121.46     15.42 o 
   4  17   6        5.49       -0.57      4.72 o 
  -3  18   6      227.34      237.48     19.23 o 
  -2  18   6       28.52       16.85      7.13 o 
  -1  18   6      136.68      121.95     14.49 o 
   0  18   6      176.34      190.55     16.47 o 
   1  18   6      136.62      155.03     10.93 o 
   2  18   6       27.64       24.01      8.47 o 
   3  18   6      228.33      263.34     21.54 o 
  -2  19   6       10.81       14.20      6.30 o 
  -1  19   6        1.07        0.11      4.90 o 
   0  19   6      169.63      226.50     18.74 o 
   1  19   6        0.96        1.98      3.94 o 
   2  19   6       11.77       18.27      7.72 o 
  -1  20   6      153.26      172.97     17.75 o 
   0  20   6       66.48       96.88     13.80 o 
   1  20   6      147.63      146.36     11.34 o 
   1   0   7     2888.96     3400.63     29.41 o 
   2   0   7     1579.00     1776.81     15.13 o 
   3   0   7      578.72      538.38      6.13 o 
   4   0   7      119.25      121.90      3.60 o 
   5   0   7       31.28       20.39      8.19 o 
   6   0   7      324.66      372.81     15.10 o 
   7   0   7       51.11       47.58      7.15 o 
  -7   1   7       52.51       53.30      7.47 o 
  -6   1   7       15.53       20.34      8.36 o 
  -5   1   7      252.49      220.39     10.52 o 
  -4   1   7      422.29      460.75      6.67 o 
  -3   1   7      572.81      558.70      7.47 o 
  -2   1   7      810.54      779.62      8.34 o 
  -1   1   7      802.99      797.01      9.14 o 
   0   1   7     2947.93     2825.69     23.22 o 
   1   1   7      821.41      823.57      7.45 o 
   2   1   7      811.72      784.30      8.69 o 
   3   1   7      573.80      571.99      6.94 o 
   4   1   7      427.96      466.06      8.00 o 
   5   1   7      245.02      240.52     22.26 o 
   6   1   7       16.82       19.73      4.95 o 
   7   1   7       53.01       65.67      6.84 o 
  -7   2   7       48.11       51.47     11.44 o 
  -6   2   7      192.30      204.14     11.00 o 
  -5   2   7       16.35       16.49      4.01 o 
  -4   2   7      220.98      220.44      5.82 o 
  -3   2   7      671.04      654.91      9.10 o 
  -2   2   7     1751.19     1804.70     17.33 o 
  -1   2   7      974.34      990.74      8.59 o 
   0   2   7      226.16      366.91      4.81 o 
   1   2   7      987.00     1002.89      9.49 o 
   2   2   7     1732.66     1780.34     15.07 o 
   3   2   7      666.01      641.42      7.84 o 
   4   2   7      228.83      243.12      6.93 o 
   5   2   7       14.30       13.56      3.10 o 
   6   2   7      191.03      191.15     10.91 o 
   7   2   7       50.54       40.32      5.69 o 
  -7   3   7       14.85        7.83      6.36 o 
  -6   3   7        6.88       13.96      6.05 o 
  -5   3   7      149.15      145.94      8.39 o 
  -4   3   7      718.95      745.57     13.48 o 
  -3   3   7       94.43       75.56      2.20 o 
  -2   3   7      300.71      309.76      4.28 o 
  -1   3   7      190.70      183.50      2.73 o 
   0   3   7      947.65      985.66      9.43 o 
   1   3   7      194.52      186.92      2.92 o 
   2   3   7      299.04      316.31      4.23 o 
   3   3   7       94.28       81.01      2.52 o 
   4   3   7      734.59      729.45     13.43 o 
   5   3   7      140.98      134.19      8.45 o 
   6   3   7        6.45        7.30      3.81 o 
   7   3   7       15.54       18.09      5.87 o 
  -7   4   7       13.56        7.66      5.99 o 
  -6   4   7       18.61       20.64      7.04 o 
  -5   4   7       24.33       25.67      7.44 o 
  -4   4   7      664.77      680.37     15.49 o 
  -3   4   7       70.74       97.72      2.41 o 
  -2   4   7       70.90       80.72      2.50 o 
  -1   4   7      401.94      429.83      4.68 o 
   0   4   7      344.82      302.91      3.69 o 
   1   4   7      386.80      406.40      4.51 o 
   2   4   7       63.56       69.64      1.90 o 
   3   4   7       64.99       87.47      3.67 o 
   4   4   7      653.44      675.15     12.85 o 
   5   4   7       25.26       18.77      4.26 o 
   6   4   7       17.50       19.18      3.92 o 
   7   4   7       13.93       10.06      5.39 o 
  -7   5   7       98.87      102.02     14.70 o 
  -6   5   7      204.99      176.16     16.42 o 
  -5   5   7       17.99       10.46      5.51 o 
  -4   5   7     1332.38     1249.63     38.42 o 
  -3   5   7      714.78      683.30     10.67 o 
  -2   5   7      404.26      448.31      6.52 o 
  -1   5   7       49.12       48.23      1.67 o 
   0   5   7      949.12     1025.30      9.66 o 
   1   5   7       45.34       44.80      1.22 o 
   2   5   7      420.93      459.57      5.69 o 
   3   5   7      724.98      678.77      9.98 o 
   4   5   7     1340.91     1278.27     20.55 o 
   5   5   7       20.54       16.62      4.89 o 
   6   5   7      206.91      202.76     12.68 o 
   7   5   7       98.05      106.48     10.74 o 
  -7   6   7       16.87       11.60      6.32 o 
  -6   6   7      146.05      168.05     17.07 o 
  -5   6   7        0.20        2.81      2.92 o 
  -4   6   7       31.02       28.53      4.56 o 
  -3   6   7      870.63      852.01     12.55 o 
  -2   6   7     2701.41     2794.85     25.48 o 
  -1   6   7      180.70      161.15      3.73 o 
   0   6   7      503.50      594.04      6.18 o 
   1   6   7      181.19      169.40      2.40 o 
   2   6   7     2716.28     2870.04     24.22 o 
   3   6   7      858.62      848.78     12.04 o 
   4   6   7       27.52       26.74      3.74 o 
   5   6   7        0.48        2.07      2.36 o 
   6   6   7      144.57      122.74     10.59 o 
   7   6   7       17.96       21.33      8.36 o 
  -6   7   7       37.08       19.11      7.72 o 
  -5   7   7       99.27       94.84      8.20 o 
  -4   7   7       81.14       89.02      6.07 o 
  -3   7   7     1718.16     1684.54     23.69 o 
  -2   7   7        5.94        2.32      1.05 o 
  -1   7   7      190.19      164.53      3.64 o 
   0   7   7       15.11       13.33      0.98 o 
   1   7   7      188.02      159.87      2.44 o 
   2   7   7        5.25        1.26      0.93 o 
   3   7   7     1742.29     1712.67     21.64 o 
   4   7   7       78.35      100.91      5.94 o 
   5   7   7      101.03      109.18      9.39 o 
   6   7   7       37.40       31.36      7.69 o 
  -6   8   7        7.16       10.37      6.66 o 
  -5   8   7      300.96      296.02     13.74 o 
  -4   8   7      249.26      261.08     11.97 o 
  -3   8   7      434.36      443.49      9.56 o 
  -2   8   7      560.81      570.63      9.37 o 
  -1   8   7      241.48      236.70      5.00 o 
   0   8   7       24.30       43.24      1.96 o 
   1   8   7      234.66      231.48      3.20 o 
   2   8   7      544.64      552.97      8.52 o 
   3   8   7      430.64      452.35      9.87 o 
   4   8   7      242.97      266.26      7.87 o 
   5   8   7      299.25      308.05     14.76 o 
   6   8   7        6.06        1.39      4.16 o 
  -6   9   7       91.34      119.98     15.85 o 
  -5   9   7      244.11      283.72     30.30 o 
  -4   9   7      735.57      716.25     21.75 o 
  -3   9   7     1141.12     1108.78     17.34 o 
  -2   9   7      339.30      320.74      9.71 o 
  -1   9   7      401.44      446.05      6.14 o 
   0   9   7      112.55      124.39      3.06 o 
   1   9   7      397.18      442.99      6.71 o 
   2   9   7      346.24      334.07      6.39 o 
   3   9   7     1156.51     1099.99     18.63 o 
   4   9   7      731.96      720.23     21.17 o 
   5   9   7      246.36      256.86     13.84 o 
   6   9   7       94.74       99.73     21.59 o 
  -6  10   7        7.28       11.63      6.94 o 
  -5  10   7      135.04      150.38     18.28 o 
  -4  10   7      126.30      115.57      9.53 o 
  -3  10   7      520.16      512.13     14.03 o 
  -2  10   7      539.78      546.50      9.60 o 
  -1  10   7      479.43      451.00      6.78 o 
   0  10   7     1954.21     2008.95     17.93 o 
   1  10   7      481.39      453.33      7.25 o 
   2  10   7      552.39      551.82      9.73 o 
   3  10   7      507.95      514.67     13.61 o 
   4  10   7      121.30      117.62      7.05 o 
   5  10   7      136.03      143.12     11.14 o 
   6  10   7        7.32        4.43      4.33 o 
  -6  11   7       62.44       77.42     16.08 o 
  -5  11   7       96.46      101.44      9.47 o 
  -4  11   7      118.01      104.95      8.77 o 
  -3  11   7      272.46      283.51     10.39 o 
  -2  11   7      285.76      296.30      6.94 o 
  -1  11   7      373.72      368.07      6.16 o 
   0  11   7       29.92       45.80      2.21 o 
   1  11   7      378.20      360.61      7.08 o 
   2  11   7      296.10      310.97      8.32 o 
   3  11   7      264.20      270.76      9.84 o 
   4  11   7      112.63       95.10      8.72 o 
   5  11   7       96.38      103.86     10.51 o 
   6  11   7       63.45       61.65     18.85 o 
  -5  12   7      186.49      187.65     12.28 o 
  -4  12   7       40.50       43.28      6.77 o 
  -3  12   7      274.00      276.80     10.53 o 
  -2  12   7       42.71       42.08      4.49 o 
  -1  12   7        0.42        0.46      1.16 o 
   0  12   7       32.22       25.94      2.56 o 
   1  12   7        0.47        0.73      1.41 o 
   2  12   7       45.86       44.14      3.68 o 
   3  12   7      276.70      262.42     13.09 o 
   4  12   7       36.79       34.12      8.56 o 
   5  12   7      184.59      178.89     12.64 o 
  -5  13   7       27.44       26.03      6.00 o 
  -4  13   7       74.62       73.76      8.20 o 
  -3  13   7      133.96      124.36      9.29 o 
  -2  13   7      457.28      468.85     16.76 o 
  -1  13   7       96.17       99.50      8.25 o 
   0  13   7      264.20      261.68      8.98 o 
   1  13   7       91.77       77.92      4.42 o 
   2  13   7      466.64      473.79     16.20 o 
   3  13   7      128.50      122.95     11.21 o 
   4  13   7       73.72       75.32      8.39 o 
   5  13   7       28.17       23.23      6.09 o 
  -5  14   7       74.88       69.28      8.75 o 
  -4  14   7       49.05       62.51     14.15 o 
  -3  14   7      257.87      274.45     13.45 o 
  -2  14   7       19.12       23.87      3.92 o 
  -1  14   7       21.59       20.10      4.41 o 
   0  14   7      156.07      154.23      8.85 o 
   1  14   7       23.52       23.52      4.55 o 
   2  14   7       16.97       17.66     10.26 o 
   3  14   7      256.56      261.60     17.33 o 
   4  14   7       51.80       37.66      6.71 o 
   5  14   7       77.44       93.84     10.41 o 
  -4  15   7       91.83       84.62      9.16 o 
  -3  15   7      309.85      292.12     33.56 o 
  -2  15   7       51.37       62.78      7.69 o 
  -1  15   7      105.47      102.57      8.24 o 
   0  15   7      132.70      130.16     10.05 o 
   1  15   7      101.72      109.28      8.47 o 
   2  15   7       51.72       72.65     11.28 o 
   3  15   7      308.32      288.01     13.94 o 
   4  15   7       87.12       93.41      9.55 o 
  -4  16   7       11.80       11.96      6.83 o 
  -3  16   7       65.49       62.32      7.95 o 
  -2  16   7      614.52      595.05     29.81 o 
  -1  16   7      273.48      256.09     19.71 o 
   0  16   7       10.45       17.15      6.45 o 
   1  16   7      280.82      287.47     13.49 o 
   2  16   7      617.81      577.76     29.83 o 
   3  16   7       68.18       74.35      8.29 o 
   4  16   7       12.51        1.88      3.90 o 
  -3  17   7       92.46       84.94     13.13 o 
  -2  17   7       15.59       12.04      6.01 o 
  -1  17   7       24.08       23.54      7.38 o 
   0  17   7       49.22       45.88      9.44 o 
   1  17   7       24.27       20.60      5.22 o 
   2  17   7       14.48       23.82      8.14 o 
   3  17   7       94.63      123.16     15.78 o 
  -3  18   7       58.37       43.14      9.08 o 
  -2  18   7       46.29       68.32     12.06 o 
  -1  18   7       54.35       55.62     10.49 o 
   0  18   7       89.06      101.67     13.13 o 
   1  18   7       56.07       59.93      7.57 o 
   2  18   7       47.29       45.61     10.47 o 
   3  18   7       58.59       70.65     13.04 o 
  -2  19   7      339.08      329.41     23.47 o 
  -1  19   7      147.43      128.21     15.22 o 
   0  19   7       13.32       16.99      7.74 o 
   1  19   7      145.17      141.85     12.57 o 
   2  19   7      335.89      348.74     24.15 o 
   0  20   7        0.28       -0.14      5.68 o 
   0   0   8     1937.41     1864.28     22.91 o 
   1   0   8     2097.97     2145.29     18.37 o 
   2   0   8      843.93      812.47      9.15 o 
   3   0   8        5.36        2.25      0.94 o 
   4   0   8      287.50      285.18      6.44 o 
   5   0   8       14.92       22.69      5.25 o 
   6   0   8       16.84       15.33      4.49 o 
   7   0   8      138.80      168.32     11.57 o 
  -7   1   8      256.62      269.84     20.66 o 
  -6   1   8       46.73       45.37      6.34 o 
  -5   1   8      289.66      275.60     11.79 o 
  -4   1   8      165.50      164.98      4.82 o 
  -3   1   8      208.29      191.32      3.98 o 
  -2   1   8      675.51      671.73      8.04 o 
  -1   1   8      221.43      271.32      4.10 o 
   0   1   8        2.58        0.42      0.45 o 
   1   1   8      217.48      270.42      3.45 o 
   2   1   8      662.21      670.02      8.31 o 
   3   1   8      205.06      193.89      3.52 o 
   4   1   8      173.14      170.83      6.83 o 
   5   1   8      283.23      258.77     11.60 o 
   6   1   8       44.09       45.54      6.35 o 
   7   1   8      258.97      255.30     15.41 o 
  -7   2   8       18.59        1.79      5.24 o 
  -6   2   8       41.61       39.62      6.16 o 
  -5   2   8      150.54      136.37      8.56 o 
  -4   2   8      203.07      226.71      6.58 o 
  -3   2   8       64.80       53.66      2.69 o 
  -2   2   8      115.01      122.24      2.90 o 
  -1   2   8     5550.54     5842.27     41.46 o 
   0   2   8        0.34        1.15      0.55 o 
   1   2   8     5551.48     5836.18     48.73 o 
   2   2   8      120.05      132.81      2.75 o 
   3   2   8       63.57       56.74      1.99 o 
   4   2   8      206.34      226.16     11.51 o 
   5   2   8      144.99      115.13      7.93 o 
   6   2   8       42.16       52.30      9.91 o 
   7   2   8       19.31        4.43      5.81 o 
  -7   3   8        1.78        2.10      5.27 o 
  -6   3   8      100.70       89.01     12.82 o 
  -5   3   8       69.81       72.73     10.47 o 
  -4   3   8      102.70      117.70      5.79 o 
  -3   3   8       48.04       39.04      1.96 o 
  -2   3   8     1096.04     1015.95     10.03 o 
  -1   3   8     1104.82     1139.06     10.49 o 
   0   3   8        0.25       23.16      1.12 o 
   1   3   8     1135.04     1176.20     11.04 o 
   2   3   8     1105.20     1023.26     10.74 o 
   3   3   8       51.36       50.24      1.98 o 
   4   3   8      101.19      108.92      5.55 o 
   5   3   8       68.45       77.45     10.75 o 
   6   3   8      100.77      106.08     12.75 o 
   7   3   8        1.54        3.50      6.19 o 
  -7   4   8       31.97       33.82      9.75 o 
  -6   4   8       11.54        6.87      5.90 o 
  -5   4   8      199.91      200.65     15.86 o 
  -4   4   8      860.93      820.50     20.80 o 
  -3   4   8      653.75      625.99     11.56 o 
  -2   4   8      435.89      412.03      6.14 o 
  -1   4   8      281.88      350.25      4.29 o 
   0   4   8       51.52       78.46      2.02 o 
   1   4   8      273.69      347.77      4.17 o 
   2   4   8      438.13      425.50      5.62 o 
   3   4   8      649.53      639.42      9.05 o 
   4   4   8      858.47      821.21     22.46 o 
   5   4   8      191.11      184.69      9.86 o 
   6   4   8        9.06        8.64      4.11 o 
   7   4   8       31.93       36.34      7.23 o 
  -7   5   8       53.63       52.88     11.51 o 
  -6   5   8       77.99       76.81     12.14 o 
  -5   5   8      252.44      229.95     17.28 o 
  -4   5   8       23.31       21.61      4.49 o 
  -3   5   8     1776.14     1738.45     20.81 o 
  -2   5   8      490.18      544.66      7.48 o 
  -1   5   8      191.76      171.77      3.75 o 
   0   5   8       20.19       27.43      1.22 o 
   1   5   8      186.39      165.02      2.70 o 
   2   5   8      489.17      551.25      6.92 o 
   3   5   8     1763.68     1731.72     20.71 o 
   4   5   8       24.78       21.40      3.29 o 
   5   5   8      251.84      253.34     11.38 o 
   6   5   8       76.10       73.24      8.27 o 
   7   5   8       54.50       43.33      7.95 o 
  -7   6   8       10.33        7.89      5.09 o 
  -6   6   8       38.16       46.45     10.50 o 
  -5   6   8       20.07       20.24      9.14 o 
  -4   6   8       86.95       79.72      5.58 o 
  -3   6   8     1895.52     1799.17     21.64 o 
  -2   6   8      803.01      784.58      9.63 o 
  -1   6   8      274.28      264.55      4.43 o 
   0   6   8      504.97      474.04      5.41 o 
   1   6   8      282.65      272.88      3.88 o 
   2   6   8      780.97      751.07      8.44 o 
   3   6   8     1893.38     1796.52     28.25 o 
   4   6   8       83.01       56.01     10.73 o 
   5   6   8       20.30       19.27      3.66 o 
   6   6   8       38.56       38.90      8.12 o 
   7   6   8       10.57        6.84      4.96 o 
  -6   7   8      109.79      101.36     14.29 o 
  -5   7   8      251.25      253.73     17.63 o 
  -4   7   8      478.76      456.92     13.13 o 
  -3   7   8      361.29      349.96      7.61 o 
  -2   7   8       82.08       77.17      3.06 o 
  -1   7   8      470.16      465.12      6.88 o 
   0   7   8       53.89       36.90      1.58 o 
   1   7   8      468.07      469.59      5.03 o 
   2   7   8       86.86       79.19      2.72 o 
   3   7   8      372.02      368.41      9.34 o 
   4   7   8      481.80      446.60     12.58 o 
   5   7   8      248.10      295.97     16.83 o 
   6   7   8      107.69      124.11     27.57 o 
  -6   8   8      151.03      166.09     17.45 o 
  -5   8   8      145.15      162.07     10.10 o 
  -4   8   8       68.74       62.33      5.47 o 
  -3   8   8      651.07      677.34     13.57 o 
  -2   8   8     1244.43     1316.35     16.71 o 
  -1   8   8       50.23       69.47      3.91 o 
   0   8   8       98.52       95.68      2.75 o 
   1   8   8       48.81       71.35      1.79 o 
   2   8   8     1237.64     1298.21     15.69 o 
   3   8   8      641.82      655.46     14.45 o 
   4   8   8       70.71       63.61      5.10 o 
   5   8   8      147.19      123.79     10.17 o 
   6   8   8      148.63      131.44     11.36 o 
  -6   9   8       51.88       50.41     11.18 o 
  -5   9   8      188.66      173.95     15.85 o 
  -4   9   8      239.61      229.40     11.56 o 
  -3   9   8       96.76       95.60      5.41 o 
  -2   9   8      144.13      140.34      4.52 o 
  -1   9   8      637.50      622.15      8.18 o 
   0   9   8      576.76      585.61      6.96 o 
   1   9   8      632.32      613.78      9.28 o 
   2   9   8      133.01      123.62      4.25 o 
   3   9   8       97.10       96.90      4.74 o 
   4   9   8      237.13      239.62     20.24 o 
   5   9   8      188.97      183.79     12.00 o 
   6   9   8       52.74       61.53      8.77 o 
  -6  10   8       83.65       68.44     12.82 o 
  -5  10   8       25.42       31.63      8.72 o 
  -4  10   8       77.96       78.72      7.68 o 
  -3  10   8      805.48      773.74     18.25 o 
  -2  10   8       86.59       96.47      4.73 o 
  -1  10   8       75.81       79.29      2.81 o 
   0  10   8       34.31       34.67      1.76 o 
   1  10   8       74.85       69.72      3.14 o 
   2  10   8       90.92       98.84      4.92 o 
   3  10   8      815.39      788.41     15.62 o 
   4  10   8       79.11       65.43      7.51 o 
   5  10   8       27.69       24.19      6.37 o 
   6  10   8       86.62       94.37     10.46 o 
  -6  11   8      146.31      125.82     16.47 o 
  -5  11   8       16.72        9.73      4.36 o 
  -4  11   8      256.81      256.25     12.89 o 
  -3  11   8       86.54       87.06     11.87 o 
  -2  11   8      620.55      622.56     11.82 o 
  -1  11   8       45.56       40.55      2.61 o 
   0  11   8      167.37      155.62      5.75 o 
   1  11   8       41.50       36.39      2.55 o 
   2  11   8      623.56      619.95     12.39 o 
   3  11   8       84.44       86.94      6.09 o 
   4  11   8      259.82      240.88     12.84 o 
   5  11   8       17.74       16.37      5.30 o 
   6  11   8      143.51      146.25     29.31 o 
  -5  12   8       67.77       85.74      9.04 o 
  -4  12   8      139.28      139.15     16.59 o 
  -3  12   8      140.03      141.48      7.72 o 
  -2  12   8      137.38      131.18      9.06 o 
  -1  12   8       31.47       26.11      2.90 o 
   0  12   8      409.04      399.82      8.70 o 
   1  12   8       34.04       31.70      2.83 o 
   2  12   8      141.82      145.42      8.92 o 
   3  12   8      141.14      129.19      9.17 o 
   4  12   8      143.94      132.90     10.24 o 
   5  12   8       70.56       73.64      9.05 o 
  -5  13   8      229.50      246.70     14.14 o 
  -4  13   8       30.46       22.58      5.26 o 
  -3  13   8      454.25      448.99     14.14 o 
  -2  13   8       12.40        8.07      2.90 o 
  -1  13   8      184.16      165.10      9.42 o 
   0  13   8       56.56       55.99      4.01 o 
   1  13   8      184.87      177.76      6.38 o 
   2  13   8       11.88       10.99      5.31 o 
   3  13   8      451.34      466.19     17.36 o 
   4  13   8       28.95       34.06      6.49 o 
   5  13   8      230.96      252.78     14.74 o 
  -5  14   8       93.50      115.69     10.81 o 
  -4  14   8        3.12        2.92      3.55 o 
  -3  14   8       38.71       44.37      6.53 o 
  -2  14   8       91.22       86.66      6.28 o 
  -1  14   8      313.80      267.05     12.30 o 
   0  14   8       91.30       89.78      5.84 o 
   1  14   8      307.80      280.46      9.99 o 
   2  14   8       95.15      105.78     12.73 o 
   3  14   8       38.75       28.64      5.96 o 
   4  14   8        2.52        3.41      4.24 o 
   5  14   8       92.60       84.33     10.12 o 
  -4  15   8       91.70       88.84     16.21 o 
  -3  15   8        6.00        9.73      4.06 o 
  -2  15   8      442.51      435.86     32.85 o 
  -1  15   8      105.38      104.60     14.13 o 
   0  15   8      231.06      250.70      9.48 o 
   1  15   8      109.19      120.22      8.97 o 
   2  15   8      441.51      473.05     26.07 o 
   3  15   8        6.69        7.47      4.45 o 
   4  15   8       94.12       74.44      8.88 o 
  -4  16   8      191.93      218.98     26.64 o 
  -3  16   8       13.44       12.76      6.58 o 
  -2  16   8       58.63       59.98     16.09 o 
  -1  16   8       31.21       32.34      5.77 o 
   0  16   8       15.32       16.05      6.40 o 
   1  16   8       31.97       34.49      5.94 o 
   2  16   8       58.25       57.00     10.73 o 
   3  16   8       14.87       -1.01      4.79 o 
   4  16   8      194.74      205.67     13.25 o 
  -3  17   8      138.01      149.66     16.04 o 
  -2  17   8       90.92      109.37     13.78 o 
  -1  17   8       46.67       39.95      9.54 o 
   0  17   8       44.06       78.06     11.91 o 
   1  17   8       46.99       57.23      7.26 o 
   2  17   8       90.03      114.41     14.33 o 
   3  17   8      140.56      123.35     16.07 o 
  -3  18   8       38.02       42.71     10.13 o 
  -2  18   8      149.05      152.91     16.69 o 
  -1  18   8        0.62        7.79      5.70 o 
   0  18   8       12.63        9.09      6.28 o 
   1  18   8        0.99        4.24      3.93 o 
   2  18   8      145.25      151.28     16.54 o 
   3  18   8       35.97       45.56     11.42 o 
  -2  19   8       74.52       59.61     11.45 o 
  -1  19   8        8.43       11.99      6.21 o 
   0  19   8       32.49       30.18      9.27 o 
   1  19   8        8.78        3.94      5.80 o 
   2  19   8       73.47      110.73     15.01 o 
   1   0   9       72.09       94.44      2.34 o 
   2   0   9      232.16      191.75      4.08 o 
   3   0   9      517.18      442.48      6.49 o 
   4   0   9       16.61       17.71      3.44 o 
   5   0   9      352.45      342.98     20.12 o 
   6   0   9       86.17      105.81      8.67 o 
   7   0   9      248.38      298.40     14.77 o 
  -7   1   9        0.15        1.06      5.10 o 
  -6   1   9       16.19       19.70      4.89 o 
  -5   1   9       74.18       83.42     10.66 o 
  -4   1   9      320.84      319.98      9.56 o 
  -3   1   9      179.93      176.62      3.89 o 
  -2   1   9       55.46       74.86      2.92 o 
  -1   1   9     1115.32     1235.59     12.51 o 
   0   1   9      177.22      203.64      3.36 o 
   1   1   9     1092.94     1200.26     10.75 o 
   2   1   9       59.76       76.16      2.06 o 
   3   1   9      185.30      187.06      4.81 o 
   4   1   9      315.34      315.97      9.07 o 
   5   1   9       70.71       67.45      6.65 o 
   6   1   9       14.49       17.94      7.59 o 
   7   1   9        0.13        2.91      4.21 o 
  -7   2   9       67.57       65.30     12.48 o 
  -6   2   9       26.24       32.31      8.14 o 
  -5   2   9      519.01      497.24     25.38 o 
  -4   2   9      145.10      153.26      8.61 o 
  -3   2   9       46.88       43.32      2.10 o 
  -2   2   9     1700.60     1621.61     17.82 o 
  -1   2   9      454.73      415.10      5.32 o 
   0   2   9      115.33       61.83      1.85 o 
   1   2   9      462.39      418.51      6.76 o 
   2   2   9     1707.65     1662.66     16.09 o 
   3   2   9       46.96       42.28      1.95 o 
   4   2   9      138.89      149.65      5.41 o 
   5   2   9      531.67      523.70     33.29 o 
   6   2   9       24.90       33.51      6.96 o 
   7   2   9       63.84       63.58      8.00 o 
  -7   3   9      218.12      245.71     20.58 o 
  -6   3   9      119.12      101.76     13.67 o 
  -5   3   9      708.42      670.76     30.56 o 
  -4   3   9     1382.90     1406.07     27.51 o 
  -3   3   9       30.68       33.04      1.81 o 
  -2   3   9      167.59      168.62      3.18 o 
  -1   3   9     1270.90     1330.81     11.41 o 
   0   3   9     1069.53     1185.49     12.24 o 
   1   3   9     1269.40     1327.52     12.56 o 
   2   3   9      173.29      178.08      3.33 o 
   3   3   9       33.63       34.56      2.05 o 
   4   3   9     1357.26     1359.44     36.94 o 
   5   3   9      707.94      659.66     19.76 o 
   6   3   9      118.20      132.22      9.52 o 
   7   3   9      216.82      240.29     11.44 o 
  -7   4   9       40.15       56.45     11.74 o 
  -6   4   9       38.38       12.96      6.81 o 
  -5   4   9       25.79       20.42      6.76 o 
  -4   4   9       46.28       46.23      4.68 o 
  -3   4   9      213.53      184.64      5.49 o 
  -2   4   9      183.71      161.38      3.67 o 
  -1   4   9     1120.54     1161.66     10.36 o 
   0   4   9      137.23      110.69      3.30 o 
   1   4   9     1109.60     1158.34     10.51 o 
   2   4   9      185.69      155.44      3.70 o 
   3   4   9      218.44      196.80      4.52 o 
   4   4   9       50.68       50.69      4.96 o 
   5   4   9       23.88       25.66      4.96 o 
   6   4   9       38.38       41.27      6.30 o 
   7   4   9       39.12       40.48     11.60 o 
  -7   5   9       49.18       50.22     11.26 o 
  -6   5   9       79.77       76.91     12.66 o 
  -5   5   9       49.71       41.10      8.93 o 
  -4   5   9      336.35      330.04     11.62 o 
  -3   5   9      221.44      232.49      5.89 o 
  -2   5   9      332.93      302.40      5.35 o 
  -1   5   9      278.15      282.37      3.70 o 
   0   5   9     1641.65     1725.64     14.86 o 
   1   5   9      278.53      279.14      3.93 o 
   2   5   9      331.80      304.62      5.05 o 
   3   5   9      209.86      230.45      6.21 o 
   4   5   9      330.73      284.59     16.21 o 
   5   5   9       49.83       51.78     12.07 o 
   6   5   9       77.83       73.73      6.63 o 
   7   5   9       50.41       51.66      8.60 o 
  -6   6   9      171.56      144.45     16.29 o 
  -5   6   9       99.22       96.58     12.59 o 
  -4   6   9       52.78       40.02      4.36 o 
  -3   6   9     1783.48     1791.52     21.96 o 
  -2   6   9       86.98       96.24      3.43 o 
  -1   6   9        8.47        6.99      1.18 o 
   0   6   9      550.30      629.93      7.47 o 
   1   6   9        8.85        7.39      0.83 o 
   2   6   9       90.23      100.94      3.01 o 
   3   6   9     1818.99     1866.95     25.08 o 
   4   6   9       54.21       38.40      4.98 o 
   5   6   9       95.30      113.98      7.54 o 
   6   6   9      168.57      155.56     12.02 o 
  -6   7   9       46.50       43.71      9.88 o 
  -5   7   9       17.25       18.24      7.67 o 
  -4   7   9       32.82       27.51      6.06 o 
  -3   7   9     3696.17     3663.53     47.88 o 
  -2   7   9      753.70      760.21     11.43 o 
  -1   7   9      461.72      405.72      6.44 o 
   0   7   9       92.65       62.06      2.14 o 
   1   7   9      464.03      415.52      5.46 o 
   2   7   9      761.48      766.30     12.31 o 
   3   7   9     3659.95     3685.85     46.29 o 
   4   7   9       34.87       35.20      4.43 o 
   5   7   9       17.89       20.12      3.87 o 
   6   7   9       45.37       47.15      7.77 o 
  -6   8   9       44.86       34.13      9.52 o 
  -5   8   9      192.47      192.72     11.01 o 
  -4   8   9       39.86       37.71      4.62 o 
  -3   8   9      990.62      996.96     18.24 o 
  -2   8   9     1274.26     1274.67     16.69 o 
  -1   8   9      107.65      108.29      3.73 o 
   0   8   9      135.59      115.74      2.95 o 
   1   8   9      107.07      114.02      2.30 o 
   2   8   9     1301.59     1304.80     17.20 o 
   3   8   9      972.80      995.69     16.93 o 
   4   8   9       37.51       44.96      4.69 o 
   5   8   9      192.69      181.44     15.21 o 
   6   8   9       44.55       41.66     10.85 o 
  -6   9   9      139.44      148.77     17.12 o 
  -5   9   9       46.62       43.67      6.47 o 
  -4   9   9      356.35      329.95     11.61 o 
  -3   9   9       75.92       80.55      5.73 o 
  -2   9   9        6.06        7.06      1.67 o 
  -1   9   9      158.26      158.44      4.21 o 
   0   9   9      126.38      102.73      2.86 o 
   1   9   9      152.94      151.39      4.22 o 
   2   9   9        5.00        7.88      2.32 o 
   3   9   9       77.95       81.63      4.55 o 
   4   9   9      360.87      341.84     14.86 o 
   5   9   9       50.16       57.94      9.85 o 
   6   9   9      137.06      159.03     13.20 o 
  -6  10   9       12.35        7.21      5.74 o 
  -5  10   9       24.97       30.70      6.18 o 
  -4  10   9       90.18       76.25      6.33 o 
  -3  10   9       51.04       47.85      4.84 o 
  -2  10   9      917.76      917.36     17.33 o 
  -1  10   9       59.78       62.19      3.16 o 
   0  10   9      679.04      718.72     15.52 o 
   1  10   9       57.64       63.31      3.25 o 
   2  10   9      914.34      915.56     18.57 o 
   3  10   9       48.04       50.88      4.55 o 
   4  10   9       92.32       86.95     12.16 o 
   5  10   9       25.88       30.03      6.32 o 
   6  10   9       12.18        4.21      4.90 o 
  -6  11   9       12.99       10.19      6.44 o 
  -5  11   9       41.15       43.91      6.94 o 
  -4  11   9       26.35       32.03      5.75 o 
  -3  11   9      105.36       96.73      6.61 o 
  -2  11   9       95.83       96.35      6.25 o 
  -1  11   9      371.84      359.35      8.04 o 
   0  11   9      130.41      111.40      5.08 o 
   1  11   9      365.57      346.16      7.70 o 
   2  11   9       95.69      100.27     12.32 o 
   3  11   9      107.11      110.51      9.17 o 
   4  11   9       29.70       25.61      5.81 o 
   5  11   9       40.62       49.86     11.36 o 
   6  11   9       12.03       17.24      7.85 o 
  -5  12   9      309.73      312.54     15.68 o 
  -4  12   9      128.66      158.53     10.50 o 
  -3  12   9      198.65      189.44     10.03 o 
  -2  12   9      446.01      401.37     36.11 o 
  -1  12   9      726.58      735.94     16.36 o 
   0  12   9       84.08       89.70      4.87 o 
   1  12   9      724.06      727.99     14.07 o 
   2  12   9      443.27      456.33     20.83 o 
   3  12   9      202.95      189.45     22.67 o 
   4  12   9      124.74      151.65     10.91 o 
   5  12   9      306.31      331.16     16.69 o 
  -5  13   9       28.69       25.58     12.53 o 
  -4  13   9      299.34      300.13     22.74 o 
  -3  13   9       64.27       59.19      5.87 o 
  -2  13   9       12.01        6.38      2.79 o 
  -1  13   9      431.31      417.75     19.41 o 
   0  13   9       45.34       36.94      3.55 o 
   1  13   9      452.93      434.69     10.49 o 
   2  13   9       13.85       16.12      6.62 o 
   3  13   9       66.81       74.21     11.19 o 
   4  13   9      298.03      298.96     15.10 o 
   5  13   9       30.03       19.70      6.16 o 
  -5  14   9       52.16       56.29      8.30 o 
  -4  14   9       45.02       52.39      7.60 o 
  -3  14   9      239.96      254.81     10.69 o 
  -2  14   9      323.14      297.32     13.72 o 
  -1  14   9       57.28       56.77      9.94 o 
   0  14   9      443.60      416.79     12.30 o 
   1  14   9       59.96       58.52      6.73 o 
   2  14   9      326.66      342.89     21.50 o 
   3  14   9      242.08      237.50     19.35 o 
   4  14   9       42.60       54.38      8.01 o 
   5  14   9       49.50       69.14     12.40 o 
  -4  15   9       65.15       59.62      8.12 o 
  -3  15   9      124.59      109.60      9.54 o 
  -2  15   9        6.18       12.49      4.24 o 
  -1  15   9      173.48      169.24     10.36 o 
   0  15   9      270.42      270.20     13.67 o 
   1  15   9      176.81      173.94     12.10 o 
   2  15   9        6.96        7.66      5.79 o 
   3  15   9      129.07      116.36     14.96 o 
   4  15   9       62.02       70.31      8.98 o 
  -4  16   9        5.31        7.06      4.50 o 
  -3  16   9       25.57       17.63      6.90 o 
  -2  16   9      190.92      197.80     11.99 o 
  -1  16   9       54.98       57.00      7.16 o 
   0  16   9       38.71       34.63      8.60 o 
   1  16   9       58.95       57.50      7.16 o 
   2  16   9      192.25      227.34     18.19 o 
   3  16   9       27.17       21.29      8.77 o 
   4  16   9        4.39       13.40      6.97 o 
  -3  17   9       10.83       20.80      7.40 o 
  -2  17   9      150.51      158.01     11.12 o 
  -1  17   9      158.11      192.96     12.92 o 
   0  17   9        1.15        5.71      6.11 o 
   1  17   9      161.59      184.11     16.00 o 
   2  17   9      150.75      138.98     15.89 o 
   3  17   9        9.87        4.20      6.42 o 
  -2  18   9       40.48       30.66      8.76 o 
  -1  18   9      109.30       79.85     12.25 o 
   0  18   9        3.61       -2.74      5.08 o 
   2  18   9       43.35       31.02      9.50 o 
  -1  19   9      146.66      115.92     14.65 o 
   0  19   9      165.79      195.48     18.01 o 
   0   0  10      173.44      198.19      7.49 o 
   1   0  10      587.81      567.14      6.63 o 
   2   0  10      166.14      162.63      3.85 o 
   3   0  10      488.33      488.03      7.93 o 
   4   0  10      161.45      117.90      7.49 o 
   5   0  10       66.04       60.37      9.64 o 
   6   0  10        0.07        2.09      4.17 o 
   7   0  10       26.67       17.42      7.78 o 
  -7   1  10      102.00      122.92     15.57 o 
  -6   1  10        6.15       15.20      6.08 o 
  -5   1  10      136.23      122.76     12.78 o 
  -4   1  10       30.64       27.24      4.65 o 
  -3   1  10      311.16      285.43      5.16 o 
  -2   1  10      131.90      116.41      3.06 o 
  -1   1  10       82.94      102.54      2.58 o 
   0   1  10      136.92      101.18      2.60 o 
   1   1  10       87.08      105.63      2.21 o 
   2   1  10      128.41      108.96      2.56 o 
   3   1  10      309.24      279.19      6.20 o 
   4   1  10       29.16       26.70      3.82 o 
   5   1  10      138.13      140.03      8.66 o 
   6   1  10        6.19        9.07      3.96 o 
   7   1  10      106.63      100.93     19.62 o 
  -7   2  10        1.26        3.15      5.57 o 
  -6   2  10      168.16      202.90     17.10 o 
  -5   2  10       89.92      107.00     12.23 o 
  -4   2  10      134.62      144.47      8.59 o 
  -3   2  10      423.57      443.83      6.77 o 
  -2   2  10      405.63      450.03      6.63 o 
  -1   2  10      138.02      201.40      3.54 o 
   0   2  10       83.48       77.93      2.03 o 
   1   2  10      135.70      204.14      3.21 o 
   2   2  10      413.96      466.28      6.25 o 
   3   2  10      426.30      430.28      7.77 o 
   4   2  10      132.09      149.68      6.27 o 
   5   2  10       88.75       94.12      7.77 o 
   6   2  10      164.39      191.40     11.09 o 
   7   2  10        1.09        0.51      3.81 o 
  -7   3  10       30.17       17.98      8.14 o 
  -6   3  10       33.70       27.25      8.28 o 
  -5   3  10        0.99        3.59      3.89 o 
  -4   3  10      240.59      212.70     10.63 o 
  -3   3  10      102.28       87.33      3.53 o 
  -2   3  10      717.46      700.83      8.35 o 
  -1   3  10     1712.54     1850.78     16.18 o 
   0   3  10     2513.74     2402.48     22.40 o 
   1   3  10     1686.35     1800.50     26.13 o 
   2   3  10      725.91      720.18      9.05 o 
   3   3  10      106.65       98.16      4.27 o 
   4   3  10      239.73      235.97      6.92 o 
   5   3  10        1.13        3.81      3.25 o 
   6   3  10       34.09       38.48      6.90 o 
   7   3  10       29.42       24.10      5.06 o 
  -6   4  10      532.04      601.58     30.84 o 
  -5   4  10       49.81       45.17      8.93 o 
  -4   4  10      452.45      421.67     11.74 o 
  -3   4  10       56.95       55.75      3.35 o 
  -2   4  10       83.67       73.48      2.17 o 
  -1   4  10       86.42       92.64      2.66 o 
   0   4  10      261.09      288.24      4.16 o 
   1   4  10       89.32       97.95      2.54 o 
   2   4  10       84.50       74.17      2.31 o 
   3   4  10       57.03       64.69      3.29 o 
   4   4  10      444.10      425.05     11.35 o 
   5   4  10       52.57       48.32      5.92 o 
   6   4  10      521.97      542.75     21.38 o 
  -6   5  10       46.82       60.17     11.57 o 
  -5   5  10       65.29       77.80     11.66 o 
  -4   5  10      309.02      300.86     10.02 o 
  -3   5  10       67.34       60.04      4.01 o 
  -2   5  10        5.07        0.40      1.03 o 
  -1   5  10      219.75      210.31      3.44 o 
   0   5  10      446.38      450.30      5.97 o 
   1   5  10      217.98      211.86      3.47 o 
   2   5  10        3.68       -0.32      0.72 o 
   3   5  10       62.09       60.80      3.76 o 
   4   5  10      317.70      291.67     15.00 o 
   5   5  10       59.80       60.17      6.48 o 
   6   5  10       45.76       60.18      6.80 o 
  -6   6  10       47.36       40.90     10.40 o 
  -5   6  10        4.06        2.47      4.64 o 
  -4   6  10      111.81      119.29      6.73 o 
  -3   6  10       47.47       35.24      3.50 o 
  -2   6  10      244.22      245.37      5.81 o 
  -1   6  10     1429.28     1346.80     14.78 o 
   0   6  10     1333.13     1383.37     15.59 o 
   1   6  10     1422.02     1357.34     13.62 o 
   2   6  10      252.62      256.95      5.05 o 
   3   6  10       52.47       43.55      5.72 o 
   4   6  10      112.45      113.01      7.53 o 
   5   6  10        3.74        7.34      2.92 o 
   6   6  10       47.06       47.56     13.07 o 
  -6   7  10      217.99      212.12     19.06 o 
  -5   7  10       61.92       66.88     11.51 o 
  -4   7  10      313.32      324.11     11.10 o 
  -3   7  10     1461.92     1497.84     24.03 o 
  -2   7  10      792.89      793.25     11.88 o 
  -1   7  10       17.47       25.35      1.72 o 
   0   7  10       66.27       70.50      2.35 o 
   1   7  10       17.47       26.28      1.42 o 
   2   7  10      783.90      757.92     18.18 o 
   3   7  10     1441.82     1507.99     30.52 o 
   4   7  10      312.68      327.80     16.13 o 
   5   7  10       63.04       71.97      6.09 o 
   6   7  10      215.71      223.07     13.91 o 
  -6   8  10      102.25      102.22     14.93 o 
  -5   8  10       56.28       71.80      7.57 o 
  -4   8  10      344.36      326.03     11.37 o 
  -3   8  10     1668.80     1604.40     29.02 o 
  -2   8  10      375.98      342.64      8.05 o 
  -1   8  10      375.23      374.36      6.42 o 
   0   8  10      509.25      446.38      6.35 o 
   1   8  10      368.59      357.77      7.34 o 
   2   8  10      370.32      352.74      9.92 o 
   3   8  10     1673.21     1580.68     33.47 o 
   4   8  10      350.59      326.54     10.99 o 
   5   8  10       54.00       51.29      7.49 o 
   6   8  10       99.80      109.68     10.59 o 
  -6   9  10       94.61      106.84     15.41 o 
  -5   9  10       83.23       75.31      8.13 o 
  -4   9  10       18.75       30.90      4.45 o 
  -3   9  10      707.24      668.75     16.64 o 
  -2   9  10       54.23       53.86      6.40 o 
  -1   9  10      342.94      323.28      6.69 o 
   0   9  10      394.90      402.94      6.09 o 
   1   9  10      345.80      340.15      8.06 o 
   2   9  10       50.15       57.09      5.64 o 
   3   9  10      709.08      707.17     15.87 o 
   4   9  10       20.72       24.25      3.89 o 
   5   9  10       83.87       86.24      9.32 o 
   6   9  10       95.75       95.32     10.40 o 
  -6  10  10        2.34       -1.57      5.31 o 
  -5  10  10       28.74       37.23      6.38 o 
  -4  10  10      146.70      168.49      8.62 o 
  -3  10  10      456.52      435.41     13.14 o 
  -2  10  10      268.83      275.53      8.23 o 
  -1  10  10      123.20      100.92      3.89 o 
   0  10  10       64.63       45.51      3.50 o 
   1  10  10      124.34       97.42      3.97 o 
   2  10  10      276.22      274.04      9.07 o 
   3  10  10      453.28      440.25     12.42 o 
   4  10  10      155.06      165.67     10.94 o 
   5  10  10       30.47       22.74      6.08 o 
   6  10  10        3.37        3.56      4.26 o 
  -5  11  10      381.66      397.50     17.46 o 
  -4  11  10       84.55       74.46      6.48 o 
  -3  11  10       15.26       18.02      3.58 o 
  -2  11  10      458.15      447.39     12.81 o 
  -1  11  10      417.73      414.58     10.22 o 
   0  11  10      330.15      299.99      8.46 o 
   1  11  10      423.44      440.73     10.02 o 
   2  11  10      452.22      451.24     12.35 o 
   3  11  10       13.37       11.06      3.97 o 
   4  11  10       80.53       70.42      9.60 o 
   5  11  10      382.24      427.87     18.78 o 
  -5  12  10      220.57      217.82     13.11 o 
  -4  12  10       71.85       94.84      8.79 o 
  -3  12  10      126.81      131.97      7.83 o 
  -2  12  10       11.08       12.17      3.04 o 
  -1  12  10      312.92      297.53     12.59 o 
   0  12  10       68.29       44.04      4.30 o 
   1  12  10      322.02      304.67     10.05 o 
   2  12  10        9.62       13.14      7.26 o 
   3  12  10      129.32      114.88     14.18 o 
   4  12  10       72.95       77.42     10.79 o 
   5  12  10      216.87      212.57     13.67 o 
  -5  13  10      114.14       98.07      9.98 o 
  -4  13  10       29.31       31.66     12.11 o 
  -3  13  10      230.10      230.05     10.59 o 
  -2  13  10      144.23      117.37     17.23 o 
  -1  13  10      213.52      200.22     10.58 o 
   0  13  10        2.49        3.54      1.98 o 
   1  13  10      215.23      191.56      9.74 o 
   2  13  10      146.94      144.78     14.65 o 
   3  13  10      228.43      253.39     19.47 o 
   4  13  10       29.95       24.39      5.89 o 
   5  13  10      117.03      113.70     11.07 o 
  -4  14  10        4.03        8.78      4.44 o 
  -3  14  10      146.86      147.39      8.59 o 
  -2  14  10       37.35       25.14     10.32 o 
  -1  14  10       66.88       78.45      7.46 o 
   0  14  10        5.29        4.25      7.91 o 
   1  14  10       65.90       82.29      7.06 o 
   2  14  10       35.38       31.90      8.57 o 
   3  14  10      153.00      155.27     16.47 o 
   4  14  10        3.60        2.95      5.56 o 
  -4  15  10       10.35       -0.42      3.42 o 
  -3  15  10       57.88       66.94      6.53 o 
  -2  15  10      208.54      208.49     26.53 o 
  -1  15  10       72.11       78.76      7.79 o 
   0  15  10      126.15      121.56     15.58 o 
   1  15  10       72.81       77.23     10.98 o 
   2  15  10      210.27      207.33     17.65 o 
   3  15  10       56.33       44.59     10.68 o 
   4  15  10       11.35       -2.50      5.58 o 
  -3  16  10       51.05       42.73      9.50 o 
  -2  16  10       30.38       32.67      6.19 o 
  -1  16  10       18.64       22.70      5.25 o 
   0  16  10        1.03        8.94      6.11 o 
   1  16  10       19.07       16.79      6.70 o 
   2  16  10       28.13       31.47      9.40 o 
   3  16  10       51.37       46.56     11.11 o 
  -3  17  10       36.93       19.89      7.08 o 
  -2  17  10       76.68       85.95     10.02 o 
  -1  17  10       51.30       51.87      7.11 o 
   0  17  10       17.42       34.45      9.33 o 
   1  17  10       51.06       49.14     10.02 o 
   2  17  10       74.33       95.26     13.76 o 
   3  17  10       38.37       29.08      9.37 o 
  -2  18  10        3.19       10.97     10.72 o 
  -1  18  10      176.57      201.42     17.95 o 
   0  18  10        1.36        5.55      6.33 o 
   2  18  10        3.08        8.71      7.32 o 
  -1  19  10       31.18       16.43      6.77 o 
   0  19  10       75.39       51.53     11.29 o 
   1   0  11      719.46      716.74      8.07 o 
   2   0  11      423.78      414.53      7.38 o 
   3   0  11      806.52      725.71     15.18 o 
   4   0  11      172.34      153.42      9.84 o 
   5   0  11      294.57      295.80     18.85 o 
   6   0  11      120.49      117.23     13.74 o 
   7   0  11      307.20      285.30     21.49 o 
  -7   1  11       49.28       37.93      9.97 o 
  -6   1  11       21.50       16.61      6.80 o 
  -5   1  11      448.43      382.55     22.19 o 
  -4   1  11      151.45      117.93      7.98 o 
  -3   1  11      151.79      165.15      3.90 o 
  -2   1  11      106.89      126.75      3.54 o 
  -1   1  11      146.58      148.80      3.26 o 
   0   1  11      659.61      751.77     11.67 o 
   1   1  11      135.50      136.39      3.17 o 
   2   1  11      102.21      117.73      3.64 o 
   3   1  11      148.10      147.96      5.01 o 
   4   1  11      145.04      112.54     10.54 o 
   5   1  11      449.11      403.91     22.00 o 
   6   1  11       21.97       33.56      8.64 o 
   7   1  11       50.05       45.71     10.83 o 
  -6   2  11      161.17      204.21     17.20 o 
  -5   2  11       93.73      107.03     12.58 o 
  -4   2  11       66.25       62.26      6.43 o 
  -3   2  11       24.28       22.80      2.27 o 
  -2   2  11      591.53      536.05     11.30 o 
  -1   2  11       92.72       71.32      2.18 o 
   0   2  11     1827.91     1816.90     16.09 o 
   1   2  11       92.20       68.82      2.01 o 
   2   2  11      599.82      547.33     10.80 o 
   3   2  11       21.35       20.61      2.75 o 
   4   2  11       66.84       67.92      6.01 o 
   5   2  11       95.11       82.50     10.88 o 
   6   2  11      161.26      177.36     15.66 o 
  -6   3  11      295.02      314.24     21.84 o 
  -5   3  11       55.59       44.41      9.19 o 
  -4   3  11       81.25       64.86      7.28 o 
  -3   3  11      276.46      270.08      8.43 o 
  -2   3  11      187.68      176.43      3.86 o 
  -1   3  11      112.67      119.13      2.69 o 
   0   3  11       40.90       54.39      3.28 o 
   1   3  11      112.36      119.46      2.83 o 
   2   3  11      187.17      171.27      3.77 o 
   3   3  11      280.33      276.03      8.09 o 
   4   3  11       88.89       79.05      6.22 o 
   5   3  11       58.08       62.95      9.46 o 
   6   3  11      287.96      314.57     14.41 o 
  -6   4  11       76.09       58.55     11.53 o 
  -5   4  11      145.11      123.62     13.68 o 
  -4   4  11      193.52      187.38     10.25 o 
  -3   4  11      560.39      547.84     14.86 o 
  -2   4  11      554.36      549.94      7.30 o 
  -1   4  11      204.55      189.89      3.48 o 
   0   4  11        8.23        2.08      0.72 o 
   1   4  11      203.97      185.47      3.99 o 
   2   4  11      566.90      563.94      7.77 o 
   3   4  11      567.73      561.78     12.34 o 
   4   4  11      189.21      185.32     13.20 o 
   5   4  11      141.29      142.52      8.89 o 
   6   4  11       75.92       80.66      8.78 o 
  -6   5  11       52.21       56.70     11.61 o 
  -5   5  11       19.13       20.91      6.99 o 
  -4   5  11      575.50      561.05     14.49 o 
  -3   5  11      379.20      412.82     11.35 o 
  -2   5  11      542.35      506.04      8.81 o 
  -1   5  11     1447.95     1440.53     14.32 o 
   0   5  11     1515.75     1614.86     17.75 o 
   1   5  11     1438.97     1434.29     14.50 o 
   2   5  11      545.81      517.85      8.75 o 
   3   5  11      370.76      404.27     12.98 o 
   4   5  11      580.76      564.31     24.20 o 
   5   5  11       19.44       17.64      4.56 o 
   6   5  11       51.48       45.98      6.79 o 
  -6   6  11       42.00       36.49      9.75 o 
  -5   6  11      429.18      457.54     25.95 o 
  -4   6  11      267.45      272.14      9.88 o 
  -3   6  11       31.31       31.97      3.46 o 
  -2   6  11      876.97      881.58     12.76 o 
  -1   6  11       49.14       53.60      2.43 o 
   0   6  11       71.47       84.14      2.66 o 
   1   6  11       47.58       52.57      2.01 o 
   2   6  11      866.70      870.14     12.68 o 
   3   6  11       27.30       29.72      6.07 o 
   4   6  11      273.25      263.94     15.65 o 
   5   6  11      438.49      473.96     19.28 o 
   6   6  11       41.90       35.11      7.11 o 
  -6   7  11       31.12       31.35      9.45 o 
  -5   7  11      114.38      123.95     14.63 o 
  -4   7  11      437.62      433.54     13.05 o 
  -3   7  11      111.94       95.18      5.88 o 
  -2   7  11      969.81      971.47     15.19 o 
  -1   7  11     1915.60     1831.46     21.71 o 
   0   7  11      222.24      188.96      4.08 o 
   1   7  11     1906.29     1779.52     24.44 o 
   2   7  11      975.01      983.48     18.40 o 
   3   7  11      121.33      106.41      9.58 o 
   4   7  11      439.71      438.70     18.94 o 
   5   7  11      111.25      112.55      7.46 o 
   6   7  11       32.29       27.67      6.54 o 
  -6   8  11       13.39       12.87      6.36 o 
  -5   8  11      151.97      159.25     16.69 o 
  -4   8  11      158.96      139.76      7.75 o 
  -3   8  11      179.66      169.66      7.67 o 
  -2   8  11       75.68       67.64      3.84 o 
  -1   8  11       39.11       39.92      4.11 o 
   0   8  11      617.11      592.00      8.21 o 
   1   8  11       36.92       37.07      4.39 o 
   2   8  11       75.87       59.39      4.50 o 
   3   8  11      187.88      177.84      9.42 o 
   4   8  11      152.60      143.60      7.53 o 
   5   8  11      153.31      140.27     11.15 o 
   6   8  11       14.02        9.78      4.82 o 
  -6   9  11      157.78      173.57     19.01 o 
  -5   9  11       26.44       29.34      8.96 o 
  -4   9  11      254.93      258.72     10.45 o 
  -3   9  11      326.53      304.57     13.75 o 
  -2   9  11     1316.28     1258.12     18.96 o 
  -1   9  11      243.27      259.31      8.63 o 
   0   9  11        0.33        0.14      1.15 o 
   1   9  11      241.41      252.01      7.02 o 
   2   9  11     1329.08     1359.72     24.33 o 
   3   9  11      320.36      306.27     26.46 o 
   4   9  11      242.09      258.11     10.01 o 
   5   9  11       25.06       23.55      5.78 o 
   6   9  11      158.84      187.14     13.83 o 
  -5  10  11       88.91       83.03      8.76 o 
  -4  10  11      299.25      314.41     11.77 o 
  -3  10  11      186.09      168.69      8.06 o 
  -2  10  11      619.32      637.06     15.58 o 
  -1  10  11      330.60      315.97      7.55 o 
   0  10  11      515.56      509.90     13.84 o 
   1  10  11      332.30      312.40      8.94 o 
   2  10  11      634.39      626.57     15.07 o 
   3  10  11      188.27      163.28     12.88 o 
   4  10  11      299.59      299.47     22.35 o 
   5  10  11       87.98       75.71      8.90 o 
  -5  11  11       34.76       29.49      5.88 o 
  -4  11  11      329.48      356.72     12.95 o 
  -3  11  11      164.56      159.74      8.25 o 
  -2  11  11      221.03      220.19     12.44 o 
  -1  11  11      266.59      237.08      8.55 o 
   0  11  11      476.53      407.29     10.19 o 
   1  11  11      277.46      254.57      9.06 o 
   2  11  11      218.47      221.70     11.51 o 
   3  11  11      157.43      165.86      9.67 o 
   4  11  11      321.37      320.44     23.82 o 
   5  11  11       35.15       38.05      8.12 o 
  -5  12  11      238.02      244.39     13.84 o 
  -4  12  11       39.36       41.46      5.48 o 
  -3  12  11      151.88      153.86     12.51 o 
  -2  12  11      217.35      188.12     13.64 o 
  -1  12  11       65.39       59.78     18.38 o 
   0  12  11       73.18       68.59      5.19 o 
   1  12  11       65.47       69.95     12.38 o 
   2  12  11      219.49      233.08     10.93 o 
   3  12  11      151.15      157.38     16.36 o 
   4  12  11       40.40       42.90     10.98 o 
   5  12  11      236.30      248.22     17.14 o 
  -5  13  11       18.12       15.23      5.10 o 
  -4  13  11        3.49        5.28      5.06 o 
  -3  13  11       68.97       89.25      8.24 o 
  -2  13  11      291.23      279.31     13.32 o 
  -1  13  11      178.68      183.90     10.45 o 
   0  13  11       57.21       35.60      6.64 o 
   1  13  11      177.63      192.28      9.96 o 
   2  13  11      286.88      270.07     19.31 o 
   3  13  11       66.31       78.02     12.87 o 
   4  13  11        3.57        8.74      6.57 o 
   5  13  11       18.91       20.86      8.16 o 
  -4  14  11      134.45      140.24     11.18 o 
  -3  14  11      140.64      144.99      8.76 o 
  -2  14  11      269.10      255.77     13.08 o 
  -1  14  11        9.51        3.01      3.09 o 
   0  14  11      172.31      194.42     10.55 o 
   1  14  11        9.04        8.68      6.86 o 
   2  14  11      270.58      281.78     19.96 o 
   3  14  11      142.16      147.28     16.76 o 
   4  14  11      132.82      137.64     17.29 o 
  -4  15  11       19.88       31.70      6.51 o 
  -3  15  11       44.04       40.58      6.83 o 
  -2  15  11       25.33       37.40      8.60 o 
  -1  15  11      119.66      112.68      9.22 o 
   0  15  11       46.92       39.91      6.06 o 
   1  15  11      120.45      117.51     13.02 o 
   2  15  11       27.37       29.23      8.96 o 
   3  15  11       44.92       31.35      9.28 o 
   4  15  11       18.56       26.85      9.32 o 
  -3  16  11        1.97        1.06      3.58 o 
  -2  16  11      110.89       91.01      9.09 o 
  -1  16  11      178.14      163.75     10.78 o 
   0  16  11      113.56      128.75     14.80 o 
   1  16  11      176.66      183.14     15.66 o 
   2  16  11      117.41      124.21     14.73 o 
   3  16  11        1.87       -3.59      5.01 o 
  -3  17  11       20.37       18.69      7.03 o 
  -2  17  11       17.26       13.91      4.45 o 
  -1  17  11        0.46       -0.54      3.69 o 
   0  17  11       63.63       56.13     11.32 o 
   2  17  11       15.94       25.08      8.49 o 
   3  17  11       19.97        4.12      7.46 o 
  -2  18  11       24.88       18.40      7.21 o 
  -1  18  11       33.91       25.71      8.23 o 
   0  18  11      154.07      183.50     17.29 o 
   2  18  11       22.74       22.25      8.33 o 
   0   0  12      194.03      239.94      7.22 o 
   1   0  12       35.33       17.24      1.34 o 
   2   0  12       13.38       13.51      1.72 o 
   3   0  12      400.48      358.44      9.42 o 
   4   0  12      711.99      691.58     20.04 o 
   5   0  12      400.10      389.60     22.33 o 
   6   0  12       33.99       34.47      9.02 o 
  -6   1  12       14.03       20.10      6.84 o 
  -5   1  12      155.15      137.31     13.82 o 
  -4   1  12        2.66        0.78      2.51 o 
  -3   1  12      916.76      885.89     17.44 o 
  -2   1  12     1383.33     1392.46     16.43 o 
  -1   1  12      175.49      173.44      3.95 o 
   0   1  12      292.76      301.90      5.57 o 
   1   1  12      174.71      175.11      4.24 o 
   2   1  12     1375.76     1424.75     17.80 o 
   3   1  12      924.23      889.43     16.98 o 
   4   1  12        3.01       -0.37      1.66 o 
   5   1  12      160.48      160.08     13.96 o 
   6   1  12       13.72       11.95      6.09 o 
  -6   2  12       76.65       89.21     13.03 o 
  -5   2  12      134.50      127.28      9.50 o 
  -4   2  12      102.54      100.27      7.84 o 
  -3   2  12      124.78      119.54      4.79 o 
  -2   2  12      231.34      252.58      5.91 o 
  -1   2  12      181.41      184.40      3.82 o 
   0   2  12      227.57      230.49      3.88 o 
   1   2  12      179.33      178.42      3.39 o 
   2   2  12      222.30      255.69      5.23 o 
   3   2  12      120.22      117.89      5.36 o 
   4   2  12      109.30      118.76      7.38 o 
   5   2  12      136.79      155.27     13.67 o 
   6   2  12       79.17       90.41     12.16 o 
  -6   3  12       27.98       24.38      7.85 o 
  -5   3  12       37.09       26.53      5.31 o 
  -4   3  12      180.13      173.02     12.18 o 
  -3   3  12        6.68        5.54      3.63 o 
  -2   3  12      337.87      306.77      5.47 o 
  -1   3  12       17.02       15.05      1.25 o 
   0   3  12      277.77      215.98      3.78 o 
   1   3  12       15.98       12.58      1.23 o 
   2   3  12      328.14      310.13      5.46 o 
   3   3  12        7.23        9.08      2.22 o 
   4   3  12      189.28      193.71     13.67 o 
   5   3  12       37.50       31.05      7.51 o 
   6   3  12       27.62       29.62      8.17 o 
  -6   4  12      151.66      121.38     15.29 o 
  -5   4  12       86.43      110.44      9.38 o 
  -4   4  12       82.21       86.08      7.83 o 
  -3   4  12      104.93       95.34      5.46 o 
  -2   4  12      460.37      441.35      8.56 o 
  -1   4  12      486.86      441.98      6.26 o 
   0   4  12        1.33        0.89      0.87 o 
   1   4  12      491.22      428.20      6.82 o 
   2   4  12      446.55      430.90      8.14 o 
   3   4  12      108.91      103.04      5.08 o 
   4   4  12       79.00       82.04      9.74 o 
   5   4  12       87.72       96.22     11.20 o 
   6   4  12      151.32      167.44     14.66 o 
  -6   5  12      156.90      163.04     17.43 o 
  -5   5  12      366.02      401.77     17.03 o 
  -4   5  12       40.54       37.22      5.86 o 
  -3   5  12      163.22      161.44      6.97 o 
  -2   5  12      460.55      457.36      9.20 o 
  -1   5  12      198.29      182.67      4.07 o 
   0   5  12      816.12      783.98     10.48 o 
   1   5  12      199.29      187.67      3.74 o 
   2   5  12      477.40      465.18      8.41 o 
   3   5  12      167.58      175.62      8.47 o 
   4   5  12       37.91       37.08      7.21 o 
   5   5  12      371.73      399.76     21.61 o 
   6   5  12      158.16      161.96     14.58 o 
  -6   6  12      146.89      161.74     17.33 o 
  -5   6  12       14.21       12.74      4.57 o 
  -4   6  12      537.23      536.22     14.62 o 
  -3   6  12      588.38      583.19     14.45 o 
  -2   6  12      433.18      418.81      8.90 o 
  -1   6  12      820.09      750.55      9.85 o 
   0   6  12      338.45      383.95      6.11 o 
   1   6  12      812.28      757.12     11.59 o 
   2   6  12      435.49      410.39      9.27 o 
   3   6  12      589.51      564.76     23.71 o 
   4   6  12      537.35      557.52     24.14 o 
   5   6  12       13.91       16.57      5.81 o 
   6   6  12      147.25      129.47     17.86 o 
  -6   7  12       32.35       43.66     10.46 o 
  -5   7  12      238.97      272.77     14.45 o 
  -4   7  12        8.68        7.09      2.91 o 
  -3   7  12       39.46       46.15      4.58 o 
  -2   7  12      550.47      522.74     10.33 o 
  -1   7  12      501.92      479.68      8.36 o 
   0   7  12       24.67       34.18      2.16 o 
   1   7  12      496.01      473.91      9.64 o 
   2   7  12      558.67      515.90     20.14 o 
   3   7  12       40.30       34.73      6.61 o 
   4   7  12        8.88       14.52      5.11 o 
   5   7  12      238.80      284.93     13.84 o 
   6   7  12       33.11       40.07     11.19 o 
  -6   8  12      150.70      137.59     16.97 o 
  -5   8  12       21.32       18.96      7.29 o 
  -4   8  12      426.70      433.79     13.55 o 
  -3   8  12       87.96       88.54      6.00 o 
  -2   8  12      528.73      483.97     10.31 o 
  -1   8  12      448.77      457.65     11.40 o 
   0   8  12       30.18       19.19      2.41 o 
   1   8  12      451.06      467.69     12.03 o 
   2   8  12      534.32      488.19     12.87 o 
   3   8  12       83.76       83.66      8.76 o 
   4   8  12      416.15      452.06     16.81 o 
   5   8  12       21.67       17.74      7.01 o 
   6   8  12      145.92      146.08     18.74 o 
  -6   9  12       26.96       20.14      8.40 o 
  -5   9  12        9.36        6.15      5.97 o 
  -4   9  12      930.08      934.21     21.76 o 
  -3   9  12       10.86       11.52      3.03 o 
  -2   9  12      530.82      514.12     13.63 o 
  -1   9  12      313.59      298.86      8.37 o 
   0   9  12     1571.33     1485.31     24.51 o 
   1   9  12      310.96      315.31     17.22 o 
   2   9  12      542.89      533.28     21.38 o 
   3   9  12        9.97       10.21      3.68 o 
   4   9  12      938.39      915.75     25.92 o 
   5   9  12       10.35        9.73      7.19 o 
   6   9  12       26.61       46.35     12.09 o 
  -5  10  12       36.66       31.86      9.02 o 
  -4  10  12      643.44      656.86     26.85 o 
  -3  10  12      285.90      279.37     10.67 o 
  -2  10  12      132.98      127.44      6.71 o 
  -1  10  12      127.34      119.62      5.49 o 
   0  10  12      904.95      820.92     17.79 o 
   1  10  12      125.36      110.81      6.07 o 
   2  10  12      128.50      144.03      8.39 o 
   3  10  12      282.92      269.00     12.30 o 
   4  10  12      648.23      662.15     34.64 o 
   5  10  12       36.76       30.65      9.68 o 
  -5  11  12        8.28       12.35      4.87 o 
  -4  11  12       26.57       19.41      4.72 o 
  -3  11  12      107.47      107.44      7.13 o 
  -2  11  12      102.19      101.09      6.84 o 
  -1  11  12       52.15       37.29      4.05 o 
   0  11  12      494.81      445.15     10.91 o 
   1  11  12       51.61       39.58      4.36 o 
   2  11  12       97.00       96.29      6.16 o 
   3  11  12      104.18       91.58      7.81 o 
   4  11  12       24.65       31.52      9.83 o 
   5  11  12        9.78       11.80      7.61 o 
  -5  12  12        9.41        6.59      5.71 o 
  -4  12  12       15.30        6.03      3.19 o 
  -3  12  12      123.57      121.65     11.66 o 
  -2  12  12      103.30       93.71      6.40 o 
  -1  12  12      172.85      169.03      9.86 o 
   0  12  12        5.51        6.93      3.30 o 
   1  12  12      164.55      184.90      9.77 o 
   2  12  12      104.00      102.61      7.93 o 
   3  12  12      117.85      126.25     15.06 o 
   4  12  12       15.53       17.58      7.63 o 
   5  12  12        8.88       -1.07      5.11 o 
  -4  13  12       85.29       67.23      6.83 o 
  -3  13  12      258.47      266.40     11.05 o 
  -2  13  12       68.84       50.19      5.85 o 
  -1  13  12       33.56       42.59      6.14 o 
   0  13  12       23.15       17.40      4.43 o 
   1  13  12       35.21       37.70      5.50 o 
   2  13  12       69.18       69.62      7.00 o 
   3  13  12      263.41      253.86     20.58 o 
   4  13  12       84.26       88.51     15.10 o 
  -4  14  12       41.26       29.15      7.72 o 
  -3  14  12       19.23       19.04      4.16 o 
  -2  14  12       54.73       60.86      7.39 o 
  -1  14  12      168.92      193.94     11.20 o 
   0  14  12        8.02        7.80      4.49 o 
   1  14  12      173.21      205.75     10.79 o 
   2  14  12       56.11       88.49     12.73 o 
   3  14  12       20.32       35.97     10.01 o 
   4  14  12       40.69       16.57      8.01 o 
  -4  15  12       52.06       64.65     21.38 o 
  -3  15  12       81.22       72.66      8.62 o 
  -2  15  12      201.68      184.77     11.74 o 
  -1  15  12       55.78       50.36      8.64 o 
   0  15  12      103.36       92.34      8.38 o 
   1  15  12       56.75       46.08      9.50 o 
   2  15  12      192.72      204.35     17.65 o 
   3  15  12       79.42       60.83     12.37 o 
   4  15  12       50.08       55.29     12.47 o 
  -3  16  12      113.41      111.60     10.45 o 
  -2  16  12       33.70       48.73      8.75 o 
  -1  16  12       20.14       17.78      5.04 o 
   0  16  12        7.70       13.21      4.75 o 
   2  16  12       33.78       32.79      9.16 o 
   3  16  12      114.27      114.11     15.98 o 
  -2  17  12      163.84      180.18     12.18 o 
  -1  17  12       18.48       17.90     10.68 o 
   0  17  12      108.97      128.33     15.19 o 
   2  17  12      159.81      195.27     18.09 o 
  -1  18  12      102.74      128.01     15.84 o 
   0  18  12       91.09       84.51     12.79 o 
   1   0  13        5.81        9.09      1.28 o 
   2   0  13      177.00      211.13      5.31 o 
   3   0  13      288.47      305.45     16.88 o 
   4   0  13      276.17      232.17     21.95 o 
   5   0  13      358.59      382.46     15.56 o 
   6   0  13        4.68        4.30      5.09 o 
  -6   1  13       61.15       94.48     13.29 o 
  -5   1  13       64.24       64.96      7.35 o 
  -4   1  13       23.94       24.85      7.55 o 
  -3   1  13        8.17       18.42      3.91 o 
  -2   1  13      432.13      429.92      7.47 o 
  -1   1  13      693.75      642.91      9.62 o 
   0   1  13      764.36      784.52     13.89 o 
   1   1  13      688.16      640.86      8.89 o 
   2   1  13      431.60      441.51      8.05 o 
   3   1  13        6.77       18.69      2.79 o 
   4   1  13       26.22       22.95      6.26 o 
   5   1  13       63.68       57.21      9.76 o 
   6   1  13       63.54       60.74     11.18 o 
  -6   2  13        5.43        4.45      4.44 o 
  -5   2  13       94.65       97.30      8.69 o 
  -4   2  13      131.27      124.59      8.73 o 
  -3   2  13      142.89      119.37      7.74 o 
  -2   2  13      909.00      875.51     13.28 o 
  -1   2  13       34.27       33.26      1.86 o 
   0   2  13     1176.13     1161.95     17.25 o 
   1   2  13       35.41       32.74      1.76 o 
   2   2  13      910.38      903.90     20.22 o 
   3   2  13      145.03      126.87      5.69 o 
   4   2  13      126.03       99.56      8.30 o 
   5   2  13       94.49       90.42     11.32 o 
   6   2  13        5.64       -2.54      4.51 o 
  -6   3  13      339.68      373.46     24.55 o 
  -5   3  13      137.13      134.16     10.10 o 
  -4   3  13      296.12      258.49     12.13 o 
  -3   3  13       21.84       29.50      3.38 o 
  -2   3  13      535.93      462.42     11.86 o 
  -1   3  13      664.18      657.78      8.63 o 
   0   3  13      315.55      285.52      5.37 o 
   1   3  13      664.09      645.76      9.18 o 
   2   3  13      543.19      457.71      9.76 o 
   3   3  13       21.37       27.03      4.03 o 
   4   3  13      311.81      255.72     16.36 o 
   5   3  13      136.34      130.69     13.23 o 
   6   3  13      345.67      401.58     23.65 o 
  -6   4  13       18.13       14.73      6.58 o 
  -5   4  13      218.68      226.31     12.61 o 
  -4   4  13      859.00      874.35     26.61 o 
  -3   4  13      103.98      108.77     10.58 o 
  -2   4  13      336.24      332.62      9.91 o 
  -1   4  13       63.11       73.16      2.56 o 
   0   4  13     2567.70     2590.95     24.81 o 
   1   4  13       61.79       71.69      4.36 o 
   2   4  13      315.45      320.51      7.96 o 
   3   4  13      104.87      109.92      7.92 o 
   4   4  13      865.73      870.48     33.29 o 
   5   4  13      215.02      226.57     16.32 o 
   6   4  13       18.34       23.85      6.84 o 
  -6   5  13      327.72      342.65     23.74 o 
  -5   5  13      158.60      182.13     11.47 o 
  -4   5  13        6.25        5.30      3.46 o 
  -3   5  13       71.01       82.73      5.42 o 
  -2   5  13      432.76      406.01      8.79 o 
  -1   5  13     1197.56     1085.27     14.03 o 
   0   5  13      744.96      738.85      9.52 o 
   1   5  13     1225.37     1117.72     15.38 o 
   2   5  13      428.92      406.76      9.13 o 
   3   5  13       69.95       64.57      8.40 o 
   4   5  13        4.72       -0.05      3.69 o 
   5   5  13      156.77      156.70     13.78 o 
   6   5  13      332.73      322.62     21.08 o 
  -6   6  13        6.01        3.93      5.08 o 
  -5   6  13       84.16       76.04      8.62 o 
  -4   6  13       12.12        7.88      3.86 o 
  -3   6  13       59.71       60.44      4.98 o 
  -2   6  13      158.26      143.84      5.19 o 
  -1   6  13      838.31      828.37     14.68 o 
   0   6  13      107.41      134.32      3.88 o 
   1   6  13      844.29      827.97     14.02 o 
   2   6  13      158.73      157.36      7.06 o 
   3   6  13       60.39       65.28      8.54 o 
   4   6  13       11.57       11.43      4.81 o 
   5   6  13       85.73       92.57     11.21 o 
   6   6  13        5.90        2.81      6.14 o 
  -6   7  13      112.16      110.18     15.06 o 
  -5   7  13       36.35       40.22      6.96 o 
  -4   7  13        4.25        1.07      2.28 o 
  -3   7  13       24.61       25.41      6.27 o 
  -2   7  13       40.21       36.82      3.16 o 
  -1   7  13      412.12      372.22      7.37 o 
   0   7  13       14.74       17.33      3.21 o 
   1   7  13      414.74      385.41      9.80 o 
   2   7  13       39.14       39.09      4.56 o 
   3   7  13       23.75       21.64      5.88 o 
   4   7  13        3.75       -1.33      3.51 o 
   5   7  13       36.11       48.72      6.70 o 
   6   7  13      111.22       79.20     13.91 o 
  -6   8  13       14.91       12.59      7.19 o 
  -5   8  13      171.44      189.04     12.66 o 
  -4   8  13       91.31       87.19      6.57 o 
  -3   8  13       50.57       43.35      4.78 o 
  -2   8  13      163.50      167.79      7.40 o 
  -1   8  13      123.58      113.98      4.55 o 
   0   8  13       29.12       49.72      3.47 o 
   1   8  13      123.19      132.90      6.32 o 
   2   8  13      164.30      172.12      8.60 o 
   3   8  13       50.89       50.31      7.64 o 
   4   8  13       93.14       93.62      8.41 o 
   5   8  13      169.89      186.45     18.32 o 
   6   8  13       15.12       16.49      8.06 o 
  -5   9  13       52.36       35.82      6.80 o 
  -4   9  13      328.84      306.80     11.61 o 
  -3   9  13       48.13       50.96      5.21 o 
  -2   9  13       67.04       64.56      5.18 o 
  -1   9  13      315.59      323.71     10.74 o 
   0   9  13       10.23       18.31      2.47 o 
   1   9  13      322.21      340.58     10.49 o 
   2   9  13       62.49       66.67      5.12 o 
   3   9  13       49.50       65.83      9.68 o 
   4   9  13      337.18      322.98     29.62 o 
   5   9  13       53.26       29.01      9.77 o 
  -5  10  13        8.16       19.59      7.27 o 
  -4  10  13       35.11       45.46      5.48 o 
  -3  10  13       29.34       27.88      5.89 o 
  -2  10  13       74.77       81.43      5.87 o 
  -1  10  13      248.15      243.89      8.80 o 
   0  10  13      781.00      763.71     17.27 o 
   1  10  13      248.96      242.19      9.06 o 
   2  10  13       71.59       82.70      6.40 o 
   3  10  13       29.06       29.12      8.99 o 
   4  10  13       33.70       40.83     10.59 o 
   5  10  13        7.93       20.57      8.37 o 
  -5  11  13       32.27       27.84      8.95 o 
  -4  11  13       77.12       50.33      5.87 o 
  -3  11  13       60.83       61.96      5.88 o 
  -2  11  13      332.58      349.79     11.58 o 
  -1  11  13       53.10       49.18      4.55 o 
   0  11  13      175.52      149.81     12.68 o 
   1  11  13       56.31       49.72      4.89 o 
   2  11  13      334.05      351.89     11.49 o 
   3  11  13       58.90       61.83      6.91 o 
   4  11  13       75.37       45.23     10.35 o 
   5  11  13       31.20       21.27      8.06 o 
  -5  12  13      111.47       94.99     14.70 o 
  -4  12  13      148.71      136.43      8.84 o 
  -3  12  13       55.55       61.17      6.02 o 
  -2  12  13       56.92       56.10      5.40 o 
  -1  12  13       92.51       97.37      8.04 o 
   0  12  13      107.86       94.40     10.72 o 
   1  12  13       91.52       83.24      7.25 o 
   2  12  13       59.63       42.02     12.70 o 
   3  12  13       56.98       51.83     11.19 o 
   4  12  13      149.86      147.97     17.78 o 
   5  12  13      107.54       85.04     15.39 o 
  -4  13  13        0.74        2.95      3.14 o 
  -3  13  13      166.11      180.76      9.34 o 
  -2  13  13      134.65      109.71     14.13 o 
  -1  13  13      629.00      678.53     21.52 o 
   0  13  13       92.28       85.58     10.35 o 
   1  13  13      625.11      618.37     63.10 o 
   2  13  13      134.82      125.30     13.35 o 
   3  13  13      163.67      184.68     18.62 o 
   4  13  13        0.73        3.46      5.71 o 
  -4  14  13       22.90       30.82      5.10 o 
  -3  14  13       64.05       74.55      6.80 o 
  -2  14  13       46.67       49.65      7.04 o 
  -1  14  13       11.48        9.59      4.17 o 
   0  14  13       44.08       42.67      8.60 o 
   1  14  13       11.32        6.57      3.68 o 
   2  14  13       46.12       41.37      9.97 o 
   3  14  13       61.12       63.10     12.66 o 
   4  14  13       23.09       24.65      9.91 o 
  -3  15  13      102.71      120.77     10.70 o 
  -2  15  13       42.32       48.78      7.26 o 
  -1  15  13      139.75      139.00     10.36 o 
   0  15  13       13.75        6.35      5.42 o 
   2  15  13       39.99       43.35     10.18 o 
   3  15  13      101.06       95.14     14.78 o 
  -3  16  13      102.44      118.18     12.85 o 
  -2  16  13      249.08      263.09     14.46 o 
  -1  16  13        4.67       -0.70      3.56 o 
   0  16  13       25.81       39.67      9.14 o 
   2  16  13      245.22      239.82     20.18 o 
   3  16  13      103.03       83.69     14.56 o 
  -2  17  13      118.09      104.92     10.35 o 
  -1  17  13       35.77       33.63      6.49 o 
   2  17  13      119.96      106.65     14.92 o 
   0   0  14      369.75      355.74      8.46 o 
   1   0  14      505.64      413.91      7.90 o 
   2   0  14       10.18        6.71      1.76 o 
   3   0  14        4.39       26.76      5.06 o 
   4   0  14        4.44        0.00      2.39 o 
   5   0  14        0.65        1.83      2.99 o 
   6   0  14       12.38       10.02      5.71 o 
  -6   1  14        2.32        1.93      4.73 o 
  -5   1  14      226.87      235.70     17.60 o 
  -4   1  14       65.64       63.06      6.69 o 
  -3   1  14      764.32      668.60     19.33 o 
  -2   1  14      197.90      178.41      5.04 o 
  -1   1  14      132.52      127.15      4.78 o 
   0   1  14      570.69      576.39      9.30 o 
   1   1  14      132.39      123.10      4.10 o 
   2   1  14      200.80      185.16      5.99 o 
   3   1  14      751.43      692.91     19.06 o 
   4   1  14       67.77       65.95      9.52 o 
   5   1  14      225.08      237.96     17.50 o 
   6   1  14        2.26        0.92      4.23 o 
  -6   2  14      127.60      162.98     17.07 o 
  -5   2  14      228.10      243.50     12.94 o 
  -4   2  14      108.78      110.33      8.56 o 
  -3   2  14      259.21      235.81     19.15 o 
  -2   2  14       23.07       32.80      3.66 o 
  -1   2  14      408.49      359.77      8.38 o 
   0   2  14       21.60       18.83      1.82 o 
   1   2  14      417.03      386.88      7.47 o 
   2   2  14       24.49       38.61      3.87 o 
   3   2  14      264.94      253.72     10.13 o 
   4   2  14       99.94      110.60      7.76 o 
   5   2  14      230.11      246.18     17.69 o 
   6   2  14      132.57      124.35     14.57 o 
  -6   3  14       22.21       32.72      9.52 o 
  -5   3  14      242.16      237.77     12.89 o 
  -4   3  14      118.52      107.47     11.00 o 
  -3   3  14      218.63      188.31      9.80 o 
  -2   3  14      684.63      670.89     25.95 o 
  -1   3  14      179.05      184.79      5.23 o 
   0   3  14     1358.56     1336.22     19.90 o 
   1   3  14      178.18      178.94      4.43 o 
   2   3  14      686.94      670.19     12.69 o 
   3   3  14      218.18      202.98      7.36 o 
   4   3  14      111.64      116.07     11.75 o 
   5   3  14      240.38      256.49     17.85 o 
   6   3  14       22.01       28.30      8.20 o 
  -6   4  14      232.32      252.23     20.03 o 
  -5   4  14      237.81      255.30     13.58 o 
  -4   4  14      561.98      532.31     18.75 o 
  -3   4  14      108.75      102.24      5.94 o 
  -2   4  14      444.97      405.22     11.34 o 
  -1   4  14     1025.32     1051.71     16.49 o 
   0   4  14      295.72      284.54      5.05 o 
   1   4  14     1017.29     1093.76     17.30 o 
   2   4  14      450.14      405.06      9.35 o 
   3   4  14      112.19       87.37      9.75 o 
   4   4  14      564.63      542.78     25.15 o 
   5   4  14      239.24      247.56     17.70 o 
   6   4  14      234.04      256.15     18.89 o 
  -6   5  14       33.65       40.25     10.09 o 
  -5   5  14       16.13        9.44      4.00 o 
  -4   5  14      375.53      363.30     16.17 o 
  -3   5  14      382.46      395.64     11.66 o 
  -2   5  14       72.79       75.53      5.43 o 
  -1   5  14      120.36      117.93      5.05 o 
   0   5  14      154.38      131.84      3.63 o 
   1   5  14      120.77      121.26      4.33 o 
   2   5  14       66.90       74.43      5.35 o 
   3   5  14      379.31      402.72     20.27 o 
   4   5  14      374.97      391.82     20.63 o 
   5   5  14       16.56       10.20      5.59 o 
   6   5  14       33.85       35.02      8.70 o 
  -6   6  14       16.11       27.62      8.23 o 
  -5   6  14       97.34       96.46      9.49 o 
  -4   6  14       80.63       87.26      8.34 o 
  -3   6  14      524.08      494.69     13.54 o 
  -2   6  14      211.29      207.76      7.14 o 
  -1   6  14      335.04      302.61     10.72 o 
   0   6  14       21.94       21.50      2.48 o 
   1   6  14      331.91      298.92     10.46 o 
   2   6  14      212.71      190.00     13.19 o 
   3   6  14      527.34      491.97     22.83 o 
   4   6  14       80.96       84.48     10.24 o 
   5   6  14       99.72      102.36     11.96 o 
   6   6  14       16.62       10.82      6.14 o 
  -5   7  14      163.21      172.58     12.33 o 
  -4   7  14        2.49       -1.26      2.79 o 
  -3   7  14       60.67       68.90      5.50 o 
  -2   7  14       12.59       12.26      3.75 o 
  -1   7  14      187.23      169.69      6.10 o 
   0   7  14        0.63        1.24      2.25 o 
   1   7  14      186.23      162.86      5.59 o 
   2   7  14       12.21       11.50      5.15 o 
   3   7  14       60.13       71.90      9.22 o 
   4   7  14        2.59        5.15      4.05 o 
   5   7  14      167.25      207.30     15.80 o 
  -5   8  14      128.46      154.69     11.89 o 
  -4   8  14      173.72      149.36      8.27 o 
  -3   8  14      268.72      254.39      9.88 o 
  -2   8  14       14.55       19.26      3.38 o 
  -1   8  14      649.25      645.73     15.41 o 
   0   8  14      460.50      422.80      9.80 o 
   1   8  14      653.06      633.50     18.34 o 
   2   8  14       13.13       13.72      5.23 o 
   3   8  14      269.57      259.81     16.03 o 
   4   8  14      172.67      145.93     10.16 o 
   5   8  14      127.23      167.55     11.36 o 
  -5   9  14       43.27       48.56      7.79 o 
  -4   9  14       61.71       57.12      5.93 o 
  -3   9  14      315.33      278.35     10.54 o 
  -2   9  14      102.57      116.11      7.04 o 
  -1   9  14      165.10      155.31      8.98 o 
   0   9  14      262.22      273.66     10.82 o 
   1   9  14      163.92      144.30      7.04 o 
   2   9  14      103.68      101.89      7.91 o 
   3   9  14      316.41      285.41     16.13 o 
   4   9  14       60.84       69.65      7.62 o 
   5   9  14       42.28       37.42     10.34 o 
  -5  10  14       87.40      101.05     12.28 o 
  -4  10  14       53.38       52.75      5.88 o 
  -3  10  14       39.32       40.70      4.96 o 
  -2  10  14      137.59      143.16      8.62 o 
  -1  10  14      384.04      363.65     11.01 o 
   0  10  14        0.32       -2.10      2.47 o 
   1  10  14      384.42      332.39     14.86 o 
   2  10  14      139.83      149.76      9.49 o 
   3  10  14       39.90       36.43      5.95 o 
   4  10  14       47.32       42.99      6.49 o 
   5  10  14       87.56       69.07     13.87 o 
  -5  11  14      453.82      436.23     27.76 o 
  -4  11  14      245.03      223.39     10.57 o 
  -3  11  14       22.29       25.40      4.31 o 
  -2  11  14      437.86      387.14     12.50 o 
  -1  11  14      232.60      203.97     10.90 o 
   0  11  14       32.27       36.98      7.66 o 
   1  11  14      230.47      195.27     54.19 o 
   2  11  14      443.44      400.58     15.40 o 
   3  11  14       20.81       13.93      4.55 o 
   4  11  14      244.70      232.17     20.45 o 
   5  11  14      453.38      475.04     30.95 o 
  -4  12  14       71.96       78.38      7.18 o 
  -3  12  14       47.86       50.58      5.71 o 
  -2  12  14       93.77       71.63      5.93 o 
  -1  12  14      756.89      756.86     22.96 o 
   0  12  14        0.00       -2.77      3.85 o 
   1  12  14      739.55      744.12     30.27 o 
   2  12  14       92.44       60.94      6.92 o 
   3  12  14       52.61       65.03     12.32 o 
   4  12  14       72.27       59.66     13.53 o 
  -4  13  14      201.02      178.02     11.53 o 
  -3  13  14        7.09        9.16      3.85 o 
  -2  13  14       35.63       48.93      6.86 o 
  -1  13  14       32.69       20.05      9.63 o 
   0  13  14       60.06       54.61      9.40 o 
   1  13  14       34.18       14.42     16.50 o 
   2  13  14       35.41       56.75      7.01 o 
   3  13  14        7.27        5.23      6.50 o 
   4  13  14      201.35      178.56     19.98 o 
  -3  14  14       92.90      106.32     13.27 o 
  -2  14  14       78.42       79.58      8.49 o 
  -1  14  14      149.89      168.39     10.84 o 
   0  14  14       66.94       48.26      9.36 o 
   1  14  14      144.28      128.01     12.86 o 
   2  14  14       76.85       89.95     13.25 o 
   3  14  14       88.46      121.85     16.10 o 
  -3  15  14       52.71       51.64      7.96 o 
  -2  15  14      120.28      139.10     11.05 o 
  -1  15  14        5.57        7.80      4.08 o 
   0  15  14       94.54      104.51     12.54 o 
   1  15  14        5.50        4.83      5.50 o 
   2  15  14      122.80      140.49     15.96 o 
   3  15  14       54.97       69.65     13.18 o 
  -2  16  14      373.64      379.32     17.68 o 
  -1  16  14       38.77       46.18      7.18 o 
   0  16  14        0.00       -1.49      4.85 o 
   2  16  14      373.47      407.99     26.27 o 
  -1  17  14       85.12      102.50      9.83 o 
   1   0  15       33.81       29.46      2.47 o 
   2   0  15       34.41       52.73      3.98 o 
   3   0  15      705.70      671.72     19.44 o 
   4   0  15       20.91       19.38      6.20 o 
   5   0  15      652.92      627.51     21.07 o 
   6   0  15        7.49        7.90      5.19 o 
  -6   1  15       81.85       98.86     13.71 o 
  -5   1  15       84.43       78.87      9.97 o 
  -4   1  15       65.69       64.53      6.87 o 
  -3   1  15      121.75      122.09     10.93 o 
  -2   1  15        4.37        5.17      2.78 o 
  -1   1  15     1362.43     1330.86     20.38 o 
   0   1  15      352.35      347.32      6.67 o 
   1   1  15     1368.95     1354.01     20.29 o 
   2   1  15        5.02        5.85      2.07 o 
   3   1  15      124.53      119.55      8.81 o 
   4   1  15       68.40       69.42     26.72 o 
   5   1  15       83.93       55.61     10.02 o 
   6   1  15       78.02       79.21     12.52 o 
  -6   2  15        0.24       -1.46      4.85 o 
  -5   2  15      155.69      170.98     22.79 o 
  -4   2  15       31.73       22.99      4.70 o 
  -3   2  15      315.01      279.64     23.04 o 
  -2   2  15      665.51      605.12     33.54 o 
  -1   2  15      907.21      846.72     19.58 o 
   0   2  15      174.88      165.22      6.03 o 
   1   2  15      913.33      880.25     13.08 o 
   2   2  15      652.98      613.33     14.96 o 
   3   2  15      320.51      281.23     16.87 o 
   4   2  15       33.87       27.35      8.23 o 
   5   2  15      159.28      164.22     14.60 o 
   6   2  15        0.23        2.01      4.38 o 
  -6   3  15      163.86      195.26     18.22 o 
  -5   3  15      324.63      309.75     15.01 o 
  -4   3  15      219.23      202.46     11.47 o 
  -3   3  15       81.62       77.34     11.58 o 
  -2   3  15      152.12      121.12     13.33 o 
  -1   3  15       64.27       63.80      4.10 o 
   0   3  15      110.10      104.64      3.98 o 
   1   3  15       65.64       66.39      3.36 o 
   2   3  15      149.00      125.66     15.09 o 
   3   3  15       82.10       74.55      5.50 o 
   4   3  15      207.82      228.34     16.03 o 
   5   3  15      325.45      325.92     20.51 o 
   6   3  15      167.23      200.37     17.38 o 
  -6   4  15       68.53       65.65     12.45 o 
  -5   4  15      276.93      253.71     18.69 o 
  -4   4  15      191.49      179.78     10.93 o 
  -3   4  15      305.03      306.90     23.79 o 
  -2   4  15      179.39      187.78     14.17 o 
  -1   4  15      697.37      651.33     12.87 o 
   0   4  15     1387.64     1345.41     16.32 o 
   1   4  15      698.97      641.61     12.51 o 
   2   4  15      181.83      196.18      8.60 o 
   3   4  15      302.90      301.23     17.83 o 
   4   4  15      184.16      161.70     13.77 o 
   5   4  15      281.91      295.55     19.48 o 
   6   4  15       68.16       62.56     11.26 o 
  -6   5  15      153.60      174.24     18.14 o 
  -5   5  15      155.56      156.37     14.21 o 
  -4   5  15      183.31      150.58     14.50 o 
  -3   5  15      185.16      176.61      7.84 o 
  -2   5  15      130.87      115.18      7.63 o 
  -1   5  15      307.98      307.71      8.34 o 
   0   5  15       72.27       65.27      3.36 o 
   1   5  15      295.26      303.31      7.89 o 
   2   5  15      131.53      122.52      7.38 o 
   3   5  15      190.53      165.52     13.08 o 
   4   5  15      184.23      170.24     13.98 o 
   5   5  15      157.45      171.85     14.79 o 
   6   5  15      148.68      178.29     16.13 o 
  -5   6  15      234.07      285.47     15.15 o 
  -4   6  15        0.94        2.41      3.47 o 
  -3   6  15      118.35      136.52      8.93 o 
  -2   6  15       88.64       58.41      6.01 o 
  -1   6  15       32.55       36.79      3.43 o 
   0   6  15      104.27       86.68      6.36 o 
   1   6  15       31.21       30.47      2.93 o 
   2   6  15       91.12       56.89      8.23 o 
   3   6  15      115.68      105.86     11.18 o 
   4   6  15        0.85        2.76      3.73 o 
   5   6  15      226.25      289.40     19.38 o 
  -5   7  15      101.11      122.48     10.75 o 
  -4   7  15       25.60       33.79      6.29 o 
  -3   7  15       88.34       84.70      6.14 o 
  -2   7  15       20.84       16.26      7.76 o 
  -1   7  15      116.51      125.47      6.56 o 
   0   7  15       81.28       58.93      6.89 o 
   1   7  15      121.38      131.51      5.87 o 
   2   7  15       19.83       27.93      6.82 o 
   3   7  15       87.48       98.37     10.55 o 
   4   7  15       26.95       25.49      7.00 o 
   5   7  15      101.09      125.67     13.39 o 
  -5   8  15        1.01        4.18      3.90 o 
  -4   8  15       29.76       40.65      6.65 o 
  -3   8  15       39.52       33.79      4.66 o 
  -2   8  15      116.83      126.92      6.79 o 
  -1   8  15      339.18      326.77     10.64 o 
   0   8  15      374.61      365.32     10.69 o 
   1   8  15      342.02      338.37     12.92 o 
   2   8  15      110.45      112.82     11.02 o 
   3   8  15       36.02       21.23      5.89 o 
   4   8  15       29.07       32.84      8.01 o 
   5   8  15        0.45        2.65      3.89 o 
  -5   9  15       95.37      105.65     14.23 o 
  -4   9  15       59.95       80.88      8.91 o 
  -3   9  15        3.90        1.98      2.34 o 
  -2   9  15       87.97       80.87      5.93 o 
  -1   9  15      267.51      258.28     16.81 o 
   0   9  15       17.53       33.85      5.45 o 
   1   9  15      261.45      229.86     26.60 o 
   2   9  15       92.43       81.43      7.50 o 
   3   9  15        3.39        2.10      3.21 o 
   4   9  15       62.38       82.98      8.34 o 
   5   9  15       93.99      131.62     17.74 o 
  -5  10  15       37.49       50.35      8.02 o 
  -4  10  15       84.21       71.65      6.73 o 
  -3  10  15       18.70       19.01      3.82 o 
  -2  10  15       78.36       92.02      6.40 o 
  -1  10  15       28.11       22.02      4.22 o 
   0  10  15      260.20      245.10     16.39 o 
   1  10  15       28.66       12.80      4.25 o 
   2  10  15       76.50       81.31      7.58 o 
   3  10  15       18.33       12.54      4.52 o 
   4  10  15       85.81       76.20      8.82 o 
   5  10  15       37.59       40.54     11.40 o 
  -4  11  15      112.82      117.95      8.28 o 
  -3  11  15       90.60      110.18      9.02 o 
  -2  11  15        2.27        4.13      2.73 o 
  -1  11  15      199.64      187.01     15.15 o 
   0  11  15      189.11      172.70     13.99 o 
   1  11  15      191.57      181.19     14.16 o 
   2  11  15        1.70        7.35      3.98 o 
   3  11  15       93.11      103.80     22.78 o 
   4  11  15      116.23      119.61     17.13 o 
  -4  12  15       24.41       21.93      4.69 o 
  -3  12  15       23.71       20.14      4.35 o 
  -2  12  15      194.94      203.70     10.64 o 
  -1  12  15      123.24      123.18     13.56 o 
   0  12  15      170.47      171.95     14.18 o 
   1  12  15      125.79      164.00     13.77 o 
   2  12  15      191.64      209.54     11.64 o 
   3  12  15       20.94       14.46      7.74 o 
   4  12  15       24.91       30.90     10.78 o 
  -4  13  15      126.74      114.93     15.39 o 
  -3  13  15       91.50       97.03      9.45 o 
  -2  13  15        1.68       -1.41      3.37 o 
  -1  13  15      258.90      263.67     17.33 o 
   0  13  15      215.02      191.04     15.26 o 
   1  13  15      270.80      308.76     18.95 o 
   2  13  15        1.60        5.18      3.83 o 
   3  13  15       98.01       91.12     14.58 o 
   4  13  15      126.12      136.78     17.99 o 
  -3  14  15       39.19       38.09      6.79 o 
  -2  14  15       48.84       55.04      7.75 o 
  -1  14  15       44.55       44.20      7.20 o 
   0  14  15       88.41       59.18      9.94 o 
   1  14  15       43.69       47.39      9.38 o 
   2  14  15       46.95       26.25      8.92 o 
   3  14  15       38.57       41.73     11.21 o 
  -2  15  15      276.77      278.35     14.98 o 
  -1  15  15      150.23      145.47     11.06 o 
   0  15  15        2.44        0.06      5.36 o 
   1  15  15      153.32      158.56     14.51 o 
   2  15  15      272.43      295.46     22.00 o 
  -2  16  15       85.49       92.17     13.88 o 
  -1  16  15        4.80        6.05      3.98 o 
   0  16  15      225.93      241.50     18.74 o 
   0   0  16     4080.89     3900.20     68.47 o 
   1   0  16        0.11       -0.16      1.86 o 
   2   0  16       30.32       30.96      4.76 o 
   3   0  16      155.99      138.62      8.37 o 
   4   0  16        1.56        0.68      2.88 o 
   5   0  16       58.17       66.63     11.35 o 
   6   0  16       49.28       47.47     10.87 o 
  -6   1  16      184.16      174.88     17.76 o 
  -5   1  16      339.51      352.76     15.76 o 
  -4   1  16        3.93        4.19      3.12 o 
  -3   1  16      215.44      191.90     10.08 o 
  -2   1  16       37.49       40.38      5.12 o 
  -1   1  16      307.66      310.95      9.35 o 
   0   1  16      202.23      178.14      8.23 o 
   1   1  16      305.08      324.60      7.28 o 
   2   1  16       39.10       41.78      3.85 o 
   3   1  16      222.67      206.56     17.78 o 
   4   1  16        3.69        0.44      2.54 o 
   5   1  16      327.23      331.19     21.69 o 
   6   1  16      184.00      198.84     17.69 o 
  -6   2  16      115.10      129.30     14.82 o 
  -5   2  16       23.32       28.42      7.54 o 
  -4   2  16       69.72       77.12      7.59 o 
  -3   2  16       96.28       90.87      7.96 o 
  -2   2  16      179.24      163.76      8.79 o 
  -1   2  16      757.81      755.88     26.59 o 
   0   2  16      284.82      283.89      7.82 o 
   1   2  16      765.84      712.71     13.68 o 
   2   2  16      174.19      160.09      6.88 o 
   3   2  16       98.61       72.22      9.83 o 
   4   2  16       69.81       85.31     11.08 o 
   5   2  16       22.08       10.92      5.49 o 
   6   2  16      107.55      120.33     14.50 o 
  -5   3  16       14.59       10.25      6.40 o 
  -4   3  16       73.07       67.62     14.04 o 
  -3   3  16      105.87      112.74      8.44 o 
  -2   3  16      825.23      803.47     21.84 o 
  -1   3  16      214.80      221.42     11.56 o 
   0   3  16      177.21      200.37     11.46 o 
   1   3  16      219.43      234.02      7.92 o 
   2   3  16      825.32      808.12     21.19 o 
   3   3  16      105.02      115.03     11.95 o 
   4   3  16       73.37       61.80      9.71 o 
   5   3  16       15.17       18.56      6.83 o 
  -5   4  16       16.44       21.65      5.49 o 
  -4   4  16      441.49      444.02     17.60 o 
  -3   4  16      129.69      142.36      9.20 o 
  -2   4  16       65.73       68.16      6.39 o 
  -1   4  16       78.52       78.99      5.15 o 
   0   4  16        2.53        1.76      2.00 o 
   1   4  16       78.53       77.73      5.02 o 
   2   4  16       62.59       55.00      5.38 o 
   3   4  16      125.69      112.63     11.58 o 
   4   4  16      438.73      457.98     23.89 o 
   5   4  16       15.55       13.78      6.40 o 
  -5   5  16      177.02      178.43     33.83 o 
  -4   5  16       72.53       75.02     14.46 o 
  -3   5  16       39.83       42.07      6.06 o 
  -2   5  16      192.63      212.65     15.23 o 
  -1   5  16      232.71      194.05      7.04 o 
   0   5  16       70.10       74.10      5.00 o 
   1   5  16      233.25      207.53      8.64 o 
   2   5  16      187.14      199.43      9.10 o 
   3   5  16       39.94       29.20      7.16 o 
   4   5  16       70.85       69.15     10.29 o 
   5   5  16      176.16      197.66     16.19 o 
  -5   6  16        4.24        3.51      3.61 o 
  -4   6  16       75.84       85.73      9.76 o 
  -3   6  16      260.67      252.87     17.75 o 
  -2   6  16       30.05       29.28      5.05 o 
  -1   6  16      854.92      830.58     17.90 o 
   0   6  16        2.99        0.93      1.91 o 
   1   6  16      863.29      826.30     17.28 o 
   2   6  16       30.62       38.69      7.44 o 
   3   6  16      258.14      251.07     16.57 o 
   4   6  16       77.71       81.12     10.94 o 
   5   6  16        4.72        2.25      4.59 o 
  -5   7  16      242.19      265.02     14.97 o 
  -4   7  16        4.99        9.16      4.27 o 
  -3   7  16       60.59       70.82      5.91 o 
  -2   7  16      247.17      230.82     11.24 o 
  -1   7  16      117.12      121.23      6.71 o 
   0   7  16       45.29       34.02      3.82 o 
   1   7  16      120.13      129.31     11.54 o 
   2   7  16      242.38      224.95     15.43 o 
   3   7  16       63.68       76.04     10.02 o 
   4   7  16        5.41       11.16      5.74 o 
   5   7  16      237.81      266.53     18.86 o 
  -5   8  16       49.68       61.78      9.29 o 
  -4   8  16      360.82      341.65     20.04 o 
  -3   8  16      123.90      120.72      9.99 o 
  -2   8  16       52.83       51.79      6.25 o 
  -1   8  16      144.52      150.81      8.65 o 
   0   8  16       70.09       83.55      5.44 o 
   1   8  16      137.11      136.28     11.93 o 
   2   8  16       50.37       45.30      8.35 o 
   3   8  16      121.72      111.82     11.65 o 
   4   8  16      366.55      409.59     22.09 o 
   5   8  16       51.00       49.40      7.67 o 
  -5   9  16      138.91      142.02     11.99 o 
  -4   9  16      196.99      194.97     15.38 o 
  -3   9  16       17.87       16.28      5.04 o 
  -2   9  16      242.23      249.94     12.01 o 
  -1   9  16      191.88      161.61      9.02 o 
   0   9  16      576.76      584.56     26.42 o 
   1   9  16      190.28      161.64     13.15 o 
   2   9  16      238.10      233.92     12.10 o 
   3   9  16       18.50       22.62      6.77 o 
   4   9  16      198.19      204.64     12.56 o 
   5   9  16      138.55      132.78     18.36 o 
  -4  10  16      229.72      238.94     13.89 o 
  -3  10  16       67.13       63.19      6.14 o 
  -2  10  16      138.57      157.86      8.12 o 
  -1  10  16       10.81       14.08      3.95 o 
   0  10  16      131.81      143.99     12.89 o 
   1  10  16       10.34        5.73      5.84 o 
   2  10  16      134.43      168.32     10.32 o 
   3  10  16       68.41       49.73     17.45 o 
   4  10  16      228.56      252.99     13.83 o 
  -4  11  16        5.96       -0.25      3.79 o 
  -3  11  16       79.29       95.90      7.34 o 
  -2  11  16      355.90      367.21     12.53 o 
  -1  11  16      149.04      145.65     14.39 o 
   0  11  16      295.98      355.18     20.87 o 
   1  11  16      149.25      171.88     14.10 o 
   2  11  16      356.84      387.51     15.93 o 
   3  11  16       78.64      101.57      9.28 o 
   4  11  16        6.94        3.53      7.00 o 
  -4  12  16       22.23       30.46      5.33 o 
  -3  12  16      255.34      290.36     11.95 o 
  -2  12  16       34.53       42.83      6.75 o 
  -1  12  16      274.04      257.19     18.71 o 
   0  12  16       48.79       45.23      8.88 o 
   1  12  16      286.34      289.74     18.64 o 
   2  12  16       36.48       34.41      6.39 o 
   3  12  16      255.03      281.58     14.19 o 
   4  12  16       23.20       36.81     11.17 o 
  -3  13  16      219.31      199.81     10.66 o 
  -2  13  16        5.30        8.29      4.58 o 
  -1  13  16       96.79       99.71     12.98 o 
   0  13  16      465.35      413.29     23.39 o 
   1  13  16       94.33       82.79     11.42 o 
   2  13  16        5.30        5.09      4.18 o 
   3  13  16      220.34      207.26     19.40 o 
  -3  14  16       56.92       44.22     18.27 o 
  -2  14  16        4.17       -6.44      3.22 o 
  -1  14  16      122.09      147.98     15.66 o 
   0  14  16        9.48       12.76      6.69 o 
   1  14  16      120.27      133.69     13.97 o 
   2  14  16        3.70        2.11      6.01 o 
   3  14  16       58.36       47.61     11.88 o 
  -2  15  16      121.64      116.78     10.63 o 
  -1  15  16      152.39      132.44     15.64 o 
   0  15  16       69.59       73.12     11.73 o 
   1  15  16      149.54      161.00     15.39 o 
  -1  16  16      262.32      278.91     21.07 o 
   0  16  16      404.98      460.41     26.48 o 
   1   0  17       51.12       45.47      4.14 o 
   2   0  17       17.64       11.64      3.54 o 
   3   0  17      625.26      569.92     18.34 o 
   4   0  17       38.36       34.65      5.75 o 
   5   0  17       70.86       57.77     10.83 o 
  -5   1  17      520.45      551.40     20.47 o 
  -4   1  17       43.37       53.07      6.86 o 
  -3   1  17      401.83      388.05     16.62 o 
  -2   1  17      105.29      112.18      7.71 o 
  -1   1  17       55.08       50.19      4.28 o 
   0   1  17      736.94      662.33     21.37 o 
   1   1  17       63.04       69.22      4.86 o 
   2   1  17      104.42      110.53     16.71 o 
   3   1  17      399.46      387.86     14.64 o 
   4   1  17       41.79       50.51      6.59 o 
   5   1  17      524.18      502.60     27.75 o 
  -5   2  17       88.75       79.50     13.01 o 
  -4   2  17      111.16      123.00      9.44 o 
  -3   2  17      255.03      248.39     15.88 o 
  -2   2  17      702.80      681.62     19.86 o 
  -1   2  17      139.34      141.27     16.76 o 
   0   2  17     1895.62     1838.49     30.79 o 
   1   2  17      135.30      130.07      6.22 o 
   2   2  17      702.49      679.15     15.49 o 
   3   2  17      257.13      236.36     19.92 o 
   4   2  17      113.39      112.88     12.81 o 
   5   2  17       84.50       85.16     12.40 o 
  -5   3  17        9.20        7.72      4.04 o 
  -4   3  17      325.82      312.97     16.85 o 
  -3   3  17      202.21      184.75     10.62 o 
  -2   3  17        7.66        4.01      3.53 o 
  -1   3  17      116.36      111.20      7.48 o 
   0   3  17      106.92      104.44      5.69 o 
   1   3  17      117.86      115.45      7.31 o 
   2   3  17        6.26        6.40      2.80 o 
   3   3  17      200.97      202.06     10.12 o 
   4   3  17      325.08      344.33     20.78 o 
   5   3  17        8.28       11.48      5.97 o 
  -5   4  17       64.65       65.11      8.45 o 
  -4   4  17       48.03       56.68     10.43 o 
  -3   4  17       21.06       10.39      4.02 o 
  -2   4  17       16.21       19.19      4.27 o 
  -1   4  17      182.60      169.46      7.32 o 
   0   4  17       25.53       30.95      4.58 o 
   1   4  17      185.38      178.19     11.48 o 
   2   4  17       15.16       25.53      4.82 o 
   3   4  17       19.50       11.03      5.53 o 
   4   4  17       45.09       35.73      8.49 o 
   5   4  17       65.65       71.02     11.20 o 
  -5   5  17       40.93       49.59      7.52 o 
  -4   5  17      132.01      133.33     10.42 o 
  -3   5  17      141.05      130.03      9.44 o 
  -2   5  17        4.79        2.46      2.95 o 
  -1   5  17      315.14      326.02     18.92 o 
   0   5  17      162.44      162.46      7.23 o 
   1   5  17      316.11      342.50     18.69 o 
   2   5  17        3.83        2.03      4.11 o 
   3   5  17      145.39      156.77     13.33 o 
   4   5  17      125.83      133.76     13.68 o 
   5   5  17       40.50       48.82     10.11 o 
  -5   6  17       99.42      119.47     28.25 o 
  -4   6  17      163.43      162.13     11.42 o 
  -3   6  17       12.50       10.21      3.72 o 
  -2   6  17      122.29      110.35      8.34 o 
  -1   6  17      147.83      133.21      7.03 o 
   0   6  17      147.61      173.37      7.51 o 
   1   6  17      148.01      138.01      7.89 o 
   2   6  17      125.53      107.07     11.63 o 
   3   6  17       13.23        5.95      4.75 o 
   4   6  17      161.62      154.46     14.35 o 
   5   6  17       99.95      117.78     13.70 o 
  -5   7  17       20.07       11.84      6.85 o 
  -4   7  17      208.96      233.03     15.18 o 
  -3   7  17      162.84      163.92     10.38 o 
  -2   7  17       72.07       55.44      7.90 o 
  -1   7  17      556.07      540.33     17.35 o 
   0   7  17        0.21       -1.54      1.82 o 
   1   7  17      553.51      535.80     24.84 o 
   2   7  17       69.14       70.86      9.92 o 
   3   7  17      159.88      149.61     13.15 o 
   4   7  17      205.61      224.00     17.11 o 
   5   7  17       20.64       16.58      7.06 o 
  -5   8  17      191.33      212.87     13.91 o 
  -4   8  17       54.98       67.80      8.49 o 
  -3   8  17       82.31       90.53      8.50 o 
  -2   8  17       34.23       46.18      6.23 o 
  -1   8  17      157.55      151.32      8.84 o 
   0   8  17      126.52      118.80      6.54 o 
   1   8  17      155.46      146.62     12.78 o 
   2   8  17       32.66       36.38      8.02 o 
   3   8  17       81.69       80.52     10.82 o 
   4   8  17       57.26       83.16     11.17 o 
   5   8  17      190.85      199.65     16.64 o 
  -4   9  17      162.28      180.22     12.68 o 
  -3   9  17        0.67        1.36      2.79 o 
  -2   9  17      260.45      247.17     13.95 o 
  -1   9  17       52.43       47.97      5.81 o 
   0   9  17       89.26       67.47     10.03 o 
   1   9  17       54.35       56.85      9.27 o 
   2   9  17      259.04      254.71     23.31 o 
   3   9  17        0.67        1.14      6.34 o 
   4   9  17      165.10      170.85     12.00 o 
  -4  10  17       37.65       35.98      7.27 o 
  -3  10  17       27.12       22.71      4.40 o 
  -2  10  17       86.19       91.66      8.34 o 
  -1  10  17       10.36        5.89      2.98 o 
   0  10  17      340.52      371.94     21.44 o 
   1  10  17       10.95        9.59      4.14 o 
   2  10  17       82.59       87.32      8.36 o 
   3  10  17       28.53       32.68      6.35 o 
   4  10  17       38.71       30.52      6.51 o 
  -4  11  17       27.42       23.35      5.82 o 
  -3  11  17        6.18       11.99      3.86 o 
  -2  11  17       97.95      105.26     13.62 o 
  -1  11  17       72.14       60.26     10.72 o 
   0  11  17      146.26      113.22     12.53 o 
   1  11  17       73.49       94.72     11.59 o 
   2  11  17       94.11      105.03      9.18 o 
   3  11  17        6.97        7.18      4.60 o 
   4  11  17       30.68       28.89     11.02 o 
  -3  12  17      122.71      144.67      8.99 o 
  -2  12  17       65.52       79.11     12.72 o 
  -1  12  17       28.93       39.56      9.49 o 
   0  12  17       16.48       32.79      8.44 o 
   1  12  17       28.08       30.43      8.24 o 
   2  12  17       67.08       85.80     12.97 o 
   3  12  17      121.86      144.24     12.95 o 
  -3  13  17      104.45      108.87     10.31 o 
  -2  13  17       24.60       10.81      6.81 o 
  -1  13  17      207.12      225.04     18.37 o 
   0  13  17      538.55      491.35     26.63 o 
   1  13  17      196.32      238.74     17.56 o 
   2  13  17       26.17       11.50      4.89 o 
   3  13  17      107.78      116.58     16.31 o 
  -2  14  17       64.32       70.18     12.46 o 
  -1  14  17       47.84       36.56      9.72 o 
   0  14  17      519.92      558.11     29.03 o 
   1  14  17       49.07       36.83      9.13 o 
  -1  15  17       58.41       41.36     10.31 o 
   0  15  17       78.08       83.62     12.55 o 
   1  15  17       59.90       54.74     10.81 o 
   0   0  18     2091.83     2174.47     61.96 o 
   1   0  18      339.95      371.01     15.02 o 
   2   0  18      305.85      264.40     11.73 o 
   3   0  18       94.57      102.92      8.13 o 
   4   0  18       19.41       19.01      4.85 o 
   5   0  18        2.31        7.97      4.88 o 
  -5   1  18       68.01       61.07      7.88 o 
  -4   1  18       20.43       18.04      5.01 o 
  -3   1  18       70.84       49.87      6.30 o 
  -2   1  18      131.08      128.81      8.50 o 
  -1   1  18       79.74       76.31      6.63 o 
   0   1  18     1479.02     1473.49     32.63 o 
   1   1  18       76.28       91.13      6.96 o 
   2   1  18      134.24      123.98      8.26 o 
   3   1  18       72.87       50.83      6.14 o 
   4   1  18       18.57       18.45      4.68 o 
   5   1  18       72.30      104.12     13.80 o 
  -5   2  18      319.46      320.49     15.76 o 
  -4   2  18      216.90      225.18     12.47 o 
  -3   2  18      185.36      169.27     10.20 o 
  -2   2  18       84.21       71.24      6.87 o 
  -1   2  18       13.93        7.45      6.84 o 
   0   2  18        0.10        2.31      2.14 o 
   1   2  18       15.97       11.09      3.48 o 
   2   2  18       87.40       95.45      7.31 o 
   3   2  18      183.11      189.44     10.11 o 
   4   2  18      216.37      268.16     18.88 o 
   5   2  18      320.99      329.12     22.11 o 
  -5   3  18       57.78       74.06     10.85 o 
  -4   3  18      117.09      102.73      9.30 o 
  -3   3  18       11.98        2.85      3.21 o 
  -2   3  18      188.30      185.54     10.15 o 
  -1   3  18      124.32      132.40      8.25 o 
   0   3  18      295.31      261.27     11.30 o 
   1   3  18      126.66      125.06      7.89 o 
   2   3  18      179.90      178.90      9.37 o 
   3   3  18       12.12       17.06      6.33 o 
   4   3  18      114.03      107.89     12.89 o 
   5   3  18       59.05       47.15     10.31 o 
  -5   4  18       54.68       56.56      8.05 o 
  -4   4  18      183.82      186.00     11.70 o 
  -3   4  18        7.77        4.05      3.20 o 
  -2   4  18      211.47      192.98     11.29 o 
  -1   4  18      311.74      332.44     13.29 o 
   0   4  18      414.80      376.89     13.69 o 
   1   4  18      317.53      347.71     13.01 o 
   2   4  18      218.74      213.58     10.10 o 
   3   4  18        8.90       13.25      5.99 o 
   4   4  18      181.83      212.42     16.62 o 
   5   4  18       51.92       49.88     10.52 o 
  -5   5  18       55.09       68.04     13.15 o 
  -4   5  18       88.05       83.31     13.29 o 
  -3   5  18       52.87       52.36      6.95 o 
  -2   5  18      525.02      503.83     17.55 o 
  -1   5  18      123.76      109.04      9.78 o 
   0   5  18      112.81      112.32      7.54 o 
   1   5  18      128.29      106.32     11.22 o 
   2   5  18      526.75      530.12     25.22 o 
   3   5  18       54.81       37.23      8.39 o 
   4   5  18       86.26       91.79     11.90 o 
   5   5  18       55.42       61.45     11.05 o 
  -5   6  18       44.61       45.25      7.64 o 
  -4   6  18       19.22       25.31      5.68 o 
  -3   6  18       92.36      116.33     10.29 o 
  -2   6  18      223.01      242.95     12.04 o 
  -1   6  18      306.67      323.96     13.21 o 
   0   6  18       60.98       73.08      6.43 o 
   1   6  18      310.10      310.88     12.22 o 
   2   6  18      217.16      208.32     15.66 o 
   3   6  18       94.18      113.41     12.27 o 
   4   6  18       19.58       13.11      6.66 o 
   5   6  18       44.26       41.02      9.70 o 
  -4   7  18      248.64      254.94     20.68 o 
  -3   7  18      191.76      215.83     12.20 o 
  -2   7  18       57.12       45.89      6.24 o 
  -1   7  18       38.37       23.65      4.74 o 
   0   7  18       10.19        3.75      3.03 o 
   1   7  18       36.62       33.60      7.73 o 
   2   7  18       58.62       59.51      9.45 o 
   3   7  18      191.69      194.19     15.63 o 
   4   7  18      248.67      248.27     18.19 o 
  -4   8  18       80.80       96.75      9.76 o 
  -3   8  18      152.25      158.95     10.90 o 
  -2   8  18      291.71      299.60     13.66 o 
  -1   8  18      111.33      114.71     12.88 o 
   0   8  18        9.33       12.33      3.63 o 
   1   8  18      112.06      100.88     11.56 o 
   2   8  18      293.23      289.31     18.59 o 
   3   8  18      152.69      163.93     14.60 o 
   4   8  18       77.56       75.67     11.44 o 
  -4   9  18       65.51       76.54      8.91 o 
  -3   9  18      168.67      159.82     13.20 o 
  -2   9  18      110.25      127.66      9.48 o 
  -1   9  18       92.03       77.92      7.22 o 
   0   9  18      149.88      167.52     14.64 o 
   1   9  18       89.71       72.12     10.54 o 
   2   9  18      113.00      121.50      9.66 o 
   3   9  18      169.45      195.91     12.08 o 
   4   9  18       62.27       85.90      9.32 o 
  -4  10  18      354.62      412.19     18.95 o 
  -3  10  18       82.73       81.19      8.93 o 
  -2  10  18        9.28        6.55      8.51 o 
  -1  10  18       10.62       11.39      6.51 o 
   0  10  18       20.35        5.85      5.47 o 
   1  10  18       10.10       23.83      7.26 o 
   2  10  18       10.77        8.32      4.27 o 
   3  10  18       82.90       78.70      8.73 o 
   4  10  18      360.07      411.05     18.42 o 
  -3  11  18       13.73       19.84      5.11 o 
  -2  11  18      425.45      421.70     33.09 o 
  -1  11  18       81.47       74.57     11.65 o 
   0  11  18       35.13       46.57      9.40 o 
   1  11  18       78.56       70.39     10.63 o 
   2  11  18      422.20      424.17     17.63 o 
   3  11  18       12.98       11.55      4.97 o 
  -3  12  18      141.70      154.87     11.65 o 
  -2  12  18      182.47      204.57     18.35 o 
  -1  12  18      126.30      132.95     14.98 o 
   0  12  18      305.00      279.65     19.79 o 
   1  12  18      122.48      145.93     14.71 o 
   2  12  18      182.77      203.64     12.38 o 
   3  12  18      143.81      138.68     11.09 o 
  -2  13  18       45.97       53.48     11.38 o 
  -1  13  18       33.33       19.93      7.87 o 
   0  13  18       19.10       39.82      9.76 o 
   1  13  18       34.29       30.08      8.77 o 
   2  13  18       45.19       46.22      9.90 o 
  -1  14  18        5.75        4.54      5.74 o 
   0  14  18       10.87       18.04      8.06 o 
   1  14  18        6.80        7.95      6.20 o 
   1   0  19       68.15       71.60      6.72 o 
   2   0  19        3.95        8.93      3.70 o 
   3   0  19        5.79        6.49      3.46 o 
   4   0  19       18.59       16.20      4.88 o 
   5   0  19      970.70      997.66     42.95 o 
  -5   1  19        7.67       16.48      7.43 o 
  -4   1  19      216.37      231.53     12.68 o 
  -3   1  19      132.66      122.14      9.16 o 
  -2   1  19       47.26       41.63      5.87 o 
  -1   1  19      764.48      726.12     35.54 o 
   0   1  19      355.41      370.68     15.30 o 
   1   1  19      777.56      750.86     21.14 o 
   2   1  19       46.50       39.66      5.56 o 
   3   1  19      132.74      127.17     12.78 o 
   4   1  19      218.17      221.95     17.56 o 
   5   1  19        7.09       11.79      5.29 o 
  -5   2  19       87.25       86.64      9.24 o 
  -4   2  19       34.09       28.17      6.59 o 
  -3   2  19      100.62       82.86      7.85 o 
  -2   2  19      231.64      240.83     11.72 o 
  -1   2  19       99.88      113.64      8.18 o 
   0   2  19        0.12        4.44      3.04 o 
   1   2  19      102.76      119.58      8.17 o 
   2   2  19      235.52      238.34     11.32 o 
   3   2  19       98.05      100.32      8.11 o 
   4   2  19       32.55       33.15      8.66 o 
   5   2  19       83.42       86.59     13.24 o 
  -5   3  19       68.68       80.61     13.04 o 
  -4   3  19      121.33      140.45     10.78 o 
  -3   3  19       49.57       46.08      6.59 o 
  -2   3  19      179.43      175.05     13.22 o 
  -1   3  19       16.87       14.94      3.99 o 
   0   3  19      376.40      355.80     13.78 o 
   1   3  19       17.65       16.72      4.01 o 
   2   3  19      174.99      178.28      9.70 o 
   3   3  19       52.19       58.53     10.12 o 
   4   3  19      120.14      127.22     14.15 o 
   5   3  19       69.75       92.98     12.95 o 
  -5   4  19        3.87        3.56      6.62 o 
  -4   4  19      144.03      185.11     12.03 o 
  -3   4  19      321.47      305.30     14.28 o 
  -2   4  19      145.42      143.43      9.29 o 
  -1   4  19      105.78      111.27      8.19 o 
   0   4  19       38.01       40.49      6.26 o 
   1   4  19      112.48      132.98     10.63 o 
   2   4  19      141.44      146.26     12.99 o 
   3   4  19      318.86      311.43     20.05 o 
   4   4  19      146.66      171.63     15.81 o 
   5   4  19        3.97        8.19      6.31 o 
  -4   5  19      291.91      295.63     15.23 o 
  -3   5  19       29.44       29.14      5.95 o 
  -2   5  19       49.36       44.90      9.60 o 
  -1   5  19      237.32      282.32     26.67 o 
   0   5  19      253.05      233.35     11.07 o 
   1   5  19      239.62      246.68     12.14 o 
   2   5  19       47.02       56.26      9.49 o 
   3   5  19       29.47       47.82      9.31 o 
   4   5  19      299.11      327.65     21.46 o 
  -4   6  19       57.28       37.26     10.53 o 
  -3   6  19       23.60       18.70      5.08 o 
  -2   6  19       58.30       71.00      7.44 o 
  -1   6  19        8.01        6.00      3.42 o 
   0   6  19       75.36      101.80     12.46 o 
   1   6  19        8.83        3.71      3.04 o 
   2   6  19       56.74       51.94      9.32 o 
   3   6  19       21.38       19.15      6.89 o 
   4   6  19       59.88       54.02     10.52 o 
  -4   7  19       48.37       56.29     10.23 o 
  -3   7  19      138.77      149.72     15.78 o 
  -2   7  19      156.30      189.57     11.07 o 
  -1   7  19       91.74       94.21     11.58 o 
   0   7  19      111.69      138.69     14.80 o 
   1   7  19       92.02       88.91     11.05 o 
   2   7  19      153.89      175.90     15.01 o 
   3   7  19      140.72      138.32     13.93 o 
   4   7  19       46.05       34.44      8.89 o 
  -4   8  19       12.92       16.48      5.23 o 
  -3   8  19       91.84       99.57      9.34 o 
  -2   8  19        4.00        3.04      3.34 o 
  -1   8  19      139.12      164.06     10.02 o 
   0   8  19        5.44        7.20      4.96 o 
   1   8  19      140.60      164.84     14.32 o 
   2   8  19        3.15        3.44      4.64 o 
   3   8  19       93.19      109.85     13.13 o 
   4   8  19       13.86        9.37      6.04 o 
  -4   9  19       70.63       70.63     11.28 o 
  -3   9  19       71.92      102.67     17.30 o 
  -2   9  19        6.50        5.23      3.68 o 
  -1   9  19       55.04       59.63      7.19 o 
   0   9  19      175.92      166.18     14.66 o 
   1   9  19       55.66       51.10      9.80 o 
   2   9  19        5.98        3.74      4.68 o 
   3   9  19       74.05       83.09      9.23 o 
   4   9  19       67.80       76.07      9.23 o 
  -3  10  19        3.65        2.56      4.80 o 
  -2  10  19      487.65      503.50     19.11 o 
  -1  10  19      102.54      104.17     12.97 o 
   0  10  19      155.16      157.52     14.62 o 
   1  10  19       99.48       92.22     11.86 o 
   2  10  19      493.72      544.77     20.29 o 
   3  10  19        3.96       -0.23      3.87 o 
  -3  11  19      169.87      174.92     14.40 o 
  -2  11  19       20.22       33.14      8.94 o 
  -1  11  19       90.98      106.61     13.77 o 
   0  11  19        3.04        2.81      4.33 o 
   1  11  19       87.12       90.49     12.54 o 
   2  11  19       20.70       20.50      5.75 o 
   3  11  19      167.67      184.80     13.57 o 
  -2  12  19       55.25       83.28     13.32 o 
  -1  12  19        8.95       11.46      6.16 o 
   0  12  19       38.31       53.01     10.51 o 
   1  12  19        9.70       19.24      7.55 o 
   2  12  19       53.95       62.51     10.99 o 
  -2  13  19       61.97       83.61     13.55 o 
  -1  13  19       67.84       45.89     10.29 o 
   0  13  19       94.81      133.80     15.35 o 
   1  13  19       64.01       66.87     11.35 o 
   2  13  19       60.53       61.18     11.13 o 
   0  14  19      954.85     1052.07     43.87 o 
   0   0  20      894.25      841.24     33.05 o 
   1   0  20      187.87      208.74     10.62 o 
   2   0  20        0.03       -1.95      2.47 o 
   3   0  20       10.03       17.61      8.42 o 
   4   0  20      291.31      315.65     15.08 o 
  -4   1  20      131.59      140.63     10.69 o 
  -3   1  20       91.54       95.43      9.41 o 
  -2   1  20       62.20       69.36      7.06 o 
  -1   1  20      388.08      352.93     14.18 o 
   0   1  20      382.12      362.05     14.16 o 
   1   1  20      392.79      349.82     14.09 o 
   2   1  20       61.19       72.19     11.14 o 
   3   1  20       93.13       90.00      8.13 o 
   4   1  20      127.82      140.96     15.39 o 
  -4   2  20      155.46      187.31     11.78 o 
  -3   2  20       68.17       64.09      7.54 o 
  -2   2  20       87.50       99.39      8.39 o 
  -1   2  20      241.20      271.99     12.36 o 
   0   2  20      232.36      235.53     11.43 o 
   1   2  20      233.72      245.57     16.28 o 
   2   2  20       87.91       83.03      7.29 o 
   3   2  20       65.29       78.52      7.68 o 
   4   2  20      158.49      199.60     17.16 o 
  -4   3  20       27.00       19.32      5.07 o 
  -3   3  20       68.75       65.72      7.60 o 
  -2   3  20      146.31      154.19      9.92 o 
  -1   3  20      187.64      196.60     10.88 o 
   0   3  20      122.47      127.43      8.59 o 
   1   3  20      186.55      213.48     10.87 o 
   2   3  20      147.29      163.08      9.57 o 
   3   3  20       71.31       72.30     11.06 o 
   4   3  20       25.80       26.95      8.67 o 
  -4   4  20      119.07      120.00     10.42 o 
  -3   4  20      156.58      174.21     10.93 o 
  -2   4  20      182.36      154.71     10.12 o 
  -1   4  20       78.39       79.52     10.80 o 
   0   4  20        0.59        3.82      3.12 o 
   1   4  20       79.15       72.29      9.15 o 
   2   4  20      177.64      183.63     14.98 o 
   3   4  20      157.70      159.34     15.02 o 
   4   4  20      121.56      121.94     14.09 o 
  -4   5  20      109.76      125.37     13.98 o 
  -3   5  20      382.22      388.23     16.90 o 
  -2   5  20       10.19       17.61      4.61 o 
  -1   5  20      337.47      310.25     13.58 o 
   0   5  20      286.24      292.15     12.76 o 
   1   5  20      340.16      315.37     23.16 o 
   2   5  20       10.36       19.99      7.35 o 
   3   5  20      387.58      420.51     23.80 o 
   4   5  20      111.93      105.20     13.56 o 
  -4   6  20        2.75        2.78      5.32 o 
  -3   6  20      181.77      182.36     11.94 o 
  -2   6  20      164.37      173.83     10.68 o 
  -1   6  20      205.01      196.94     28.06 o 
   0   6  20       23.57        9.85      4.56 o 
   1   6  20      215.52      230.18     16.71 o 
   2   6  20      168.21      182.41     15.53 o 
   3   6  20      178.31      198.85     16.61 o 
   4   6  20        2.45        8.56      5.42 o 
  -4   7  20      162.45      141.28     11.54 o 
  -3   7  20       53.87       48.40      7.24 o 
  -2   7  20       10.32        4.62      3.52 o 
  -1   7  20      188.58      175.82     10.39 o 
   0   7  20        3.30       -0.38      2.85 o 
   1   7  20      186.93      169.64     14.96 o 
   2   7  20       10.13        5.16      5.52 o 
   3   7  20       52.79       63.58     11.00 o 
   4   7  20      160.93      155.25     15.77 o 
  -3   8  20       47.11       60.22      7.96 o 
  -2   8  20      353.56      350.94     23.03 o 
  -1   8  20       49.23       51.28      6.69 o 
   0   8  20        0.23        6.43      4.50 o 
   1   8  20       47.23       62.86     10.38 o 
   2   8  20      357.87      366.69     22.12 o 
   3   8  20       46.26       53.56     10.31 o 
  -3   9  20      108.76      131.83     10.84 o 
  -2   9  20       62.41       66.51      7.55 o 
  -1   9  20       64.35       56.47      6.82 o 
   0   9  20       31.19       27.52      8.26 o 
   1   9  20       66.54       66.65     10.65 o 
   2   9  20       65.11       65.87      8.26 o 
   3   9  20      110.08      123.23     10.85 o 
  -3  10  20      457.49      501.15     20.42 o 
  -2  10  20        8.47       14.87      4.54 o 
  -1  10  20      103.55       86.99     12.61 o 
   0  10  20       30.16       27.51      8.30 o 
   1  10  20      105.51      138.53     14.40 o 
   2  10  20        9.50        4.20      4.20 o 
   3  10  20      454.18      487.49     25.68 o 
  -2  11  20        9.20        4.12      5.54 o 
  -1  11  20       28.28       53.05     11.05 o 
   0  11  20       38.86       43.85     10.02 o 
   1  11  20       26.23       38.81      9.68 o 
   2  11  20        9.40       18.01      7.52 o 
  -2  12  20      251.69      265.94     21.51 o 
  -1  12  20      145.74      155.93     16.62 o 
   0  12  20      197.68      225.83     18.90 o 
   1  12  20      147.06      183.58     16.79 o 
   2  12  20      246.33      248.60     19.41 o 
   0  13  20        0.54       -0.99      5.73 o 
   1   0  21      265.49      257.55     12.34 o 
   2   0  21       66.16       70.98      7.87 o 
   3   0  21      112.91      120.28      9.59 o 
   4   0  21      178.44      213.10     12.68 o 
  -4   1  21      125.97      165.40     11.36 o 
  -3   1  21       67.22       59.17     12.78 o 
  -2   1  21       96.47       97.73      8.38 o 
  -1   1  21      356.36      365.39     14.75 o 
   0   1  21      139.75      132.86      9.11 o 
   1   1  21      348.21      355.92     39.90 o 
   2   1  21       95.84       93.83     11.53 o 
   3   1  21       70.93       54.70     12.55 o 
   4   1  21      124.47      135.07     15.57 o 
  -4   2  21      111.31      124.95     10.63 o 
  -3   2  21      177.09      173.32     11.21 o 
  -2   2  21       92.00      107.03      8.81 o 
  -1   2  21      621.37      672.38     21.71 o 
   0   2  21        0.19        3.30      4.04 o 
   1   2  21      615.47      684.41     33.27 o 
   2   2  21       92.22       99.25      8.28 o 
   3   2  21      176.39      192.56     16.37 o 
   4   2  21      112.42      132.12     15.19 o 
  -4   3  21      150.87      179.84     27.95 o 
  -3   3  21       14.74       20.31      5.36 o 
  -2   3  21      298.38      317.50     14.42 o 
  -1   3  21      360.42      357.27     14.79 o 
   0   3  21       17.30       24.41      7.75 o 
   1   3  21      360.07      355.07     14.40 o 
   2   3  21      298.69      315.87     13.82 o 
   3   3  21       13.04       30.49      8.70 o 
   4   3  21      144.77      146.10     15.90 o 
  -4   4  21       44.03       46.13      7.61 o 
  -3   4  21       36.79       39.27      6.66 o 
  -2   4  21       50.07       78.21      8.01 o 
  -1   4  21      102.48       96.64      8.14 o 
   0   4  21      241.81      241.87     11.90 o 
   1   4  21       99.51      100.39      8.11 o 
   2   4  21       52.53       69.12     10.76 o 
   3   4  21       40.29       27.06      8.03 o 
   4   4  21       43.57       57.46     11.32 o 
  -4   5  21       67.77       86.20      9.47 o 
  -3   5  21       91.75      117.38      9.95 o 
  -2   5  21       59.47       65.65      8.12 o 
  -1   5  21       87.07       87.42      8.03 o 
   0   5  21        7.39        3.15      3.33 o 
   1   5  21       90.71       73.34      7.18 o 
   2   5  21       62.22       71.65     11.24 o 
   3   5  21       90.75      118.07     14.01 o 
   4   5  21       64.73       68.66     11.86 o 
  -3   6  21       21.95       14.41      4.75 o 
  -2   6  21       48.51       47.41      7.01 o 
  -1   6  21       80.22       74.43      7.59 o 
   0   6  21        0.10        1.10      2.93 o 
   1   6  21       78.04       82.60     11.24 o 
   2   6  21       49.28       48.91      9.76 o 
   3   6  21       22.11       24.35      7.82 o 
  -3   7  21       33.74       41.47      7.29 o 
  -2   7  21      149.59      168.59     11.29 o 
  -1   7  21      117.29      120.69      9.35 o 
   0   7  21       27.21       40.97      5.99 o 
   1   7  21      110.65      133.59     14.26 o 
   2   7  21      151.77      187.37     16.01 o 
   3   7  21       32.04       24.91      8.39 o 
  -3   8  21       49.80       54.70      8.09 o 
  -2   8  21       37.72       35.48      6.33 o 
  -1   8  21       42.53       46.05      6.95 o 
   0   8  21       99.53      107.47     13.05 o 
   1   8  21       40.54       46.94      9.77 o 
   2   8  21       40.34       43.20      9.17 o 
   3   8  21       48.50       73.65     11.86 o 
  -3   9  21       92.83      102.32     10.17 o 
  -2   9  21       23.06       19.39      5.20 o 
  -1   9  21       31.54       27.76      8.77 o 
   0   9  21       26.22       21.88      8.17 o 
   1   9  21       30.26       36.79      9.08 o 
   2   9  21       24.30       26.17      7.74 o 
   3   9  21       91.78      119.51     15.42 o 
  -2  10  21        4.88        1.44      3.55 o 
  -1  10  21       15.99       34.79      8.85 o 
   0  10  21       66.23       65.58     11.55 o 
   1  10  21       18.57       32.99      9.22 o 
   2  10  21        6.09       -5.78      4.93 o 
  -1  11  21       25.03       24.07      8.42 o 
   0  11  21       13.74       41.88     10.36 o 
   1  11  21       23.99       27.40      8.39 o 
   0  12  21        1.79        0.29      5.77 o 
   0   0  22       49.58       38.03      8.49 o 
   1   0  22       99.81      103.25      8.68 o 
   2   0  22       79.60       85.34     13.13 o 
   3   0  22      114.86      136.75     10.38 o 
   4   0  22       48.74       44.25      9.81 o 
  -4   1  22      123.65      145.59     11.50 o 
  -3   1  22       18.42       31.21     10.74 o 
  -2   1  22       37.96       33.91      9.61 o 
  -1   1  22      178.55      193.41     11.09 o 
   0   1  22      193.64      214.13     19.19 o 
   1   1  22      181.15      207.47     11.40 o 
   2   1  22       40.28       38.11      6.20 o 
   3   1  22       19.95       32.47      6.35 o 
   4   1  22      126.63      147.75     15.64 o 
  -3   2  22      111.11      108.29      9.63 o 
  -2   2  22      416.25      434.33     17.35 o 
  -1   2  22      223.14      196.01     12.46 o 
   0   2  22       57.52       63.78      8.21 o 
   1   2  22      226.97      207.32     11.34 o 
   2   2  22      419.45      437.80     27.61 o 
   3   2  22      115.84      101.67     13.09 o 
  -3   3  22      270.67      272.21     21.97 o 
  -2   3  22       59.06       54.24      7.19 o 
  -1   3  22       58.04       62.52     12.75 o 
   0   3  22      110.19      113.18      8.90 o 
   1   3  22       63.44       70.05      8.74 o 
   2   3  22       55.82       46.92      9.21 o 
   3   3  22      266.66      279.54     20.13 o 
  -3   4  22       67.26       83.91      8.81 o 
  -2   4  22       61.54       70.83     15.18 o 
  -1   4  22      103.73       95.03      8.45 o 
   0   4  22        5.67        1.83      3.40 o 
   1   4  22      106.62      113.47      8.74 o 
   2   4  22       63.92       66.93     11.04 o 
   3   4  22       65.58       79.93     12.17 o 
  -3   5  22       59.48       73.97      8.71 o 
  -2   5  22       17.34       15.87      4.95 o 
  -1   5  22      183.04      195.61     21.34 o 
   0   5  22       30.41       32.33      5.76 o 
   1   5  22      180.63      184.27     10.77 o 
   2   5  22       18.75       26.07      7.95 o 
   3   5  22       60.45       63.39     11.68 o 
  -3   6  22       77.37       87.78      9.40 o 
  -2   6  22       86.80       98.70      9.33 o 
  -1   6  22       88.09       96.47      8.67 o 
   0   6  22        0.20        1.67      3.04 o 
   1   6  22       86.13       74.84     11.44 o 
   2   6  22       87.24       98.51     13.06 o 
   3   6  22       74.75       89.58     12.64 o 
  -3   7  22       19.23       14.31      4.79 o 
  -2   7  22       27.73       23.61      5.69 o 
  -1   7  22      190.33      181.21     11.20 o 
   0   7  22       88.47       77.43     11.75 o 
   1   7  22      192.93      185.69     16.10 o 
   2   7  22       26.75       13.95      6.70 o 
   3   7  22       17.76       24.06      8.14 o 
  -2   8  22      141.54      158.71     22.36 o 
  -1   8  22       16.85       15.04      4.62 o 
   0   8  22        8.85       11.53      6.46 o 
   1   8  22       15.30       17.95      7.28 o 
   2   8  22      142.71      139.56     15.30 o 
  -2   9  22        3.31        6.59      4.04 o 
  -1   9  22      158.09      129.19     15.12 o 
   0   9  22      465.21      545.92     29.52 o 
   1   9  22      160.25      197.93     17.04 o 
   2   9  22        4.15        4.31      4.91 o 
  -1  10  22       18.37       31.05      9.43 o 
   0  10  22        1.76       10.37      6.50 o 
   1  10  22       19.13       18.49      8.12 o 
   1   0  23       55.66       72.30      7.90 o 
   2   0  23      138.58      176.13     11.09 o 
   3   0  23        9.95        8.67      9.15 o 
  -3   1  23       32.14       31.85      8.15 o 
  -2   1  23      138.09      134.31     10.24 o 
  -1   1  23       73.93       60.99      7.46 o 
   0   1  23      479.04      504.27     25.75 o 
   1   1  23       77.42       76.89      7.99 o 
   2   1  23      136.24      119.98      9.82 o 
   3   1  23       30.18       39.05      6.76 o 
  -3   2  23       22.61       23.46      9.59 o 
  -2   2  23       93.94       77.36      8.39 o 
  -1   2  23      114.78      122.83     12.73 o 
   0   2  23        4.20       13.76      8.53 o 
   1   2  23      121.45      127.94      9.75 o 
   2   2  23       90.22       70.91      9.98 o 
   3   2  23       20.17       36.85      9.38 o 
  -3   3  23       47.53       42.23     10.78 o 
  -2   3  23       93.71       88.04      8.81 o 
  -1   3  23       45.41       33.28     13.44 o 
   0   3  23       19.08       18.38      4.88 o 
   1   3  23       46.06       27.89     10.11 o 
   2   3  23       93.08       87.04     12.66 o 
   3   3  23       48.09       47.74     10.36 o 
  -3   4  23       94.01       97.74      9.76 o 
  -2   4  23      296.89      322.60     15.17 o 
  -1   4  23      411.06      441.95     17.56 o 
   0   4  23       99.81      106.34      8.92 o 
   1   4  23      408.03      408.47     16.57 o 
   2   4  23      296.16      257.27     19.71 o 
   3   4  23       89.76       79.62     12.74 o 
  -3   5  23       28.34       34.00     16.01 o 
  -2   5  23       78.02       80.34     11.82 o 
  -1   5  23        6.69        5.47      4.00 o 
   0   5  23      209.13      228.62     13.76 o 
   1   5  23        6.19        1.04      5.01 o 
   2   5  23       82.07      101.83     13.50 o 
   3   5  23       27.62       31.78      8.44 o 
  -2   6  23      116.24      106.23      9.86 o 
  -1   6  23       15.58       19.95      6.33 o 
   0   6  23       57.08       69.97      7.76 o 
   1   6  23       16.35        6.84      5.48 o 
   2   6  23      118.27      113.63     13.90 o 
  -2   7  23        9.55       10.54      4.56 o 
  -1   7  23      175.90      205.14     12.05 o 
   0   7  23       50.43       46.52     10.36 o 
   1   7  23      178.06      172.28     16.06 o 
   2   7  23        9.03       26.72      8.33 o 
  -1   8  23      132.96      117.59     14.77 o 
   0   8  23      128.34       95.65     13.24 o 
   1   8  23      132.09      132.81     15.09 o 
  -1   9  23      166.80      161.89     16.98 o 
   0   9  23      104.89      111.76     14.35 o 
   1   9  23      164.24      144.15     15.63 o 
   0   0  24      335.37      316.89     20.89 o 
   1   0  24       22.86       24.41      5.42 o 
   2   0  24      105.41      122.30     10.04 o 
  -2   1  24       35.83       44.26      9.49 o 
  -1   1  24       27.53       29.53      5.92 o 
   0   1  24       44.85       52.27      8.04 o 
   1   1  24       29.59       29.27      6.08 o 
   2   1  24       37.06       42.00     11.55 o 
  -2   2  24       92.98       88.93     12.30 o 
  -1   2  24       36.28       37.16      6.52 o 
   0   2  24      142.91      139.77     10.46 o 
   1   2  24       37.81       40.74      6.58 o 
   2   2  24       90.32       90.18      8.78 o 
  -2   3  24       12.13       10.80      4.37 o 
  -1   3  24      117.22      134.12     13.00 o 
   0   3  24      230.80      242.13     24.52 o 
   1   3  24      117.47      119.92      9.51 o 
   2   3  24       13.10       21.78      8.01 o 
  -2   4  24      109.13       99.33      9.54 o 
  -1   4  24       51.83       50.74      7.32 o 
   0   4  24       20.65       26.34      5.79 o 
   1   4  24       52.02       42.69      6.99 o 
   2   4  24      112.33      114.05     14.09 o 
  -2   5  24      188.20      184.81     12.43 o 
  -1   5  24        7.06       10.13      6.12 o 
   0   5  24      169.08      162.57     11.02 o 
   1   5  24        7.12        8.09      4.66 o 
   2   5  24      192.71      176.01     15.92 o 
  -1   6  24       19.01       26.99      5.76 o 
   0   6  24      109.28      141.22     15.76 o 
   1   6  24       19.53        8.80      5.82 o 
  -1   7  24        9.93        9.11      4.37 o 
   0   7  24      150.11      156.87     15.94 o 
   1   7  24       10.09        3.90      5.23 o 
   1   0  25        0.02       -2.37      3.20 o 
  -1   1  25      194.54      194.86     15.80 o 
   0   1  25      115.78      128.29     12.39 o 
   1   1  25      197.62      230.62     24.62 o 
  -1   2  25       55.58       57.40      7.87 o 
   0   2  25       12.79       14.18      5.07 o 
   1   2  25       51.53       46.65      9.39 o 
  -1   3  25      107.45      125.54     15.84 o 
   0   3  25      243.94      264.36     13.99 o 
   1   3  25      106.90      116.24      9.89 o 
  -1   4  25      261.76      280.99     14.72 o 
   0   4  25        5.71        6.88      4.32 o 
   1   4  25      262.35      296.48     21.41 o 
   0   5  25      102.14      119.19     10.00 o 
                                                 
